# Supplementary material for: The geometric approach to human stress based on stress-related surrogate measures
Source: PLoS One. 2021 Jan 25;16(1):e0219414. doi: 10.1371/journal.pone.0219414 (PMC7833219; doi:10.1371/journal.pone.0219414)
Supplement: S1 Data — (ZIP) [file pone.0219414.s002.zip]

Archive with 27 entries (26 files):
- Data/
- Data/20150310154412_VSM00_XX_TM5_0031_RO10.Part 1.csv
- __MACOSX/Data/._20150310154412_VSM00_XX_TM5_0031_RO10.Part 1.csv
- Data/20150310154412_VSM00_XX_TM5_0031_RO10.Part 3.csv
- __MACOSX/Data/._20150310154412_VSM00_XX_TM5_0031_RO10.Part 3.csv
- Data/20150310154412_VSM00_XX_TM5_0031_RO10.Part 2.csv
- __MACOSX/Data/._20150310154412_VSM00_XX_TM5_0031_RO10.Part 2.csv
- Data/.DS_Store
- __MACOSX/Data/._.DS_Store
- Data/20150310154412_VSM00_XX_TM5_0031_RO10.Part 5.csv
- __MACOSX/Data/._20150310154412_VSM00_XX_TM5_0031_RO10.Part 5.csv
- Data/20150310154412_VSM00_XX_TM5_0031_RO10.Part 4.csv
- __MACOSX/Data/._20150310154412_VSM00_XX_TM5_0031_RO10.Part 4.csv
- Data/20150208123442_VSM00_XX_TM5_0031_RO10.csv
- __MACOSX/Data/._20150208123442_VSM00_XX_TM5_0031_RO10.csv
- Data/20150208094426_VSM00_XX_TM5_0031_RO10.csv
- __MACOSX/Data/._20150208094426_VSM00_XX_TM5_0031_RO10.csv
- Data/20150208110026_VSM00_XX_TM5_0031_RO10.csv
- __MACOSX/Data/._20150208110026_VSM00_XX_TM5_0031_RO10.csv
- Data/20150311115522_VSM00_XX_TM5_0031_RO10_Part_2.csv
- __MACOSX/Data/._20150311115522_VSM00_XX_TM5_0031_RO10_Part_2.csv
- Data/20150311115522_VSM00_XX_TM5_0031_RO10_Part_3.csv
- __MACOSX/Data/._20150311115522_VSM00_XX_TM5_0031_RO10_Part_3.csv
- Data/20150311115522_VSM00_XX_TM5_0031_RO10_Part_1.csv
- __MACOSX/Data/._20150311115522_VSM00_XX_TM5_0031_RO10_Part_1.csv
- Data/20150311115522_VSM00_XX_TM5_0031_RO10_Part_4.csv
- __MACOSX/Data/._20150311115522_VSM00_XX_TM5_0031_RO10_Part_4.csv
