# Supplementary material for: The geometric approach to human stress based on stress-related surrogate measures
Source: PLoS One. 2021 Jan 25;16(1):e0219414. doi: 10.1371/journal.pone.0219414 (PMC7833219; doi:10.1371/journal.pone.0219414)
Supplement: S1 Data — (ZIP) [file pone.0219414.s002.zip › Data/20150310154412_VSM00_XX_TM5_0031_RO10.Part 1.csv]

# Created by Matlab Algo on 2015-03-20 11:14:43
SetLabels
AlgoVersion	AppVersion
2.0.0	0.0.0
Labels
Index	SDFFileName
1	20150310154412_VSM00_XX_TM5_0031_RO10				Carlotta Sola Part 1
Data
Index	Date	Time	HR	HRf	PPG	PPGf	SpO2	SpO2f	Ted_skin_Temp	Mov	Steps
1	10/03/15	09:52:30	86	86	0.088	0.088	89.105	89.105181	32.04	0.747079	0.68
1	10/03/15	09:53:00	88	88.34	0.084	0.116	89.126	91.180554	32.14	0.918771	0
1	10/03/15	09:53:30	94	89.86	0.123	0.135	92.935	92.775026	32.14	0.263748	0
1	10/03/15	09:54:00	88	90.62	0.16	0.142	94.48	93.399967	32.35	1.339793	1.36
1	10/03/15	09:54:30	101	91.53	0.193	0.136	96.537	93.314337	32.35	1.37207	0
1	10/03/15	09:55:00	83	93	0.143	0.119	92.708	92.863927	32.35	0.396306	2.73
1	10/03/15	09:55:30	85	96.24	0.048	0.097	92.708	92.625959	32.62	1.678085	7.5
1	10/03/15	09:56:00	95	101.08	0.02	0.081	88.683	92.837767	32.72	3.27378	52.5
1	10/03/15	09:56:30	108	105.69	0.105	0.076	88.683	93.515393	32.72	0.574746	1.36
1	10/03/15	09:57:00	120	108.79	0.094	0.08	99.894	94.738304	32.86	1.152491	3.41
1	10/03/15	09:57:30	106	109.58	0.096	0.09	100	95.49191	32.86	0.754278	0.68
1	10/03/15	09:58:00	109	108.9	0.115	0.103	93.915	95.49473	32.86	0.862611	2.73
1	10/03/15	09:58:30	109	106.93	0.073	0.112	93.915	95.353368	32.86	0.733577	0
1	10/03/15	09:59:00	101	103.68	0.134	0.119	92.773	95.298901	33.17	0.719591	0
1	10/03/15	09:59:30	97	100.74	0.156	0.123	96.248	95.674635	33.2	0.876528	0
1	10/03/15	10:00:00	109	98.45	0.107	0.123	98.026	96.410558	33.27	0.379093	2.05
1	10/03/15	10:00:30	100	96.44	0.105	0.124	96.474	97.285017	33.37	0.569177	0
1	10/03/15	10:01:00	87	95.22	0.131	0.126	99.05	98.249962	33.37	0.473136	0
1	10/03/15	10:01:30	90	96.18	0.135	0.127	99.476	98.712287	33.37	0.421208	0.68
1	10/03/15	10:02:00	97	99.4	0.14	0.127	97.553	98.755302	33.37	0.157849	0
1	10/03/15	10:02:30	111	103.9	0.106	0.126	98.838	98.792375	33.68	0.380127	0
1	10/03/15	10:03:00	108	107.48	0.133	0.13	98.759	98.71561	33.68	0.453525	0
1	10/03/15	10:03:30	111	108.77	0.153	0.137	97.281	98.48359	33.68	0.322612	0
1	10/03/15	10:04:00	107	107.51	0.128	0.147	99.84	97.945907	33.89	0.481954	0
1	10/03/15	10:04:30	113	104.9	0.146	0.165	97.315	96.872631	33.95	1.089395	0
1	10/03/15	10:05:00	98	102.96	0.178	0.176	95.624	95.531251	33.95	0.704688	0
1	10/03/15	10:05:30	99	103.57	0.174	0.176	94.214	94.175914	34.06	1.333444	0
1	10/03/15	10:06:00	89	105.8	0.245	0.165	92.221	93.233774	34.13	0.443448	1.36
1	10/03/15	10:06:30	89	108.8	0.153	0.144	92.221	93.081357	34.13	3.778036	36.14
1	10/03/15	10:07:00	130	109.19	0.1	0.131	92.499	93.647965	34.23	0.166822	8.18
1	10/03/15	10:07:30	118	104.6	0.085	0.133	95.17	94.73415	34.3	1.486444	5.45
1	10/03/15	10:08:00	118	95.81	0.038	0.154	95.17	95.928747	34.3	0.824026	0
1	10/03/15	10:08:30	68	85.58	0.308	0.193	98.276	96.872291	34.33	0.14499	0
1	10/03/15	10:09:00	72	77.01	0.247	0.224	97.755	97.441488	34.36	0.432182	0
1	10/03/15	10:09:30	77	71.51	0.271	0.247	96.618	97.696963	34.4	0.209966	0
1	10/03/15	10:10:00	71	69.11	0.267	0.253	96.971	98.011045	34.47	0.169055	0
1	10/03/15	10:10:30	71	70.32	0.186	0.243	98.073	98.486539	34.5	0.16002	0
1	10/03/15	10:11:00	71	72.82	0.219	0.228	99.417	98.62308	34.5	0.161157	0
1	10/03/15	10:11:30	72	75.2	0.226	0.215	98.998	98.207214	34.57	0.151782	0
1	10/03/15	10:12:00	80	76.65	0.233	0.208	97.51	97.247301	34.6	0.226593	0
1	10/03/15	10:12:30	80	77.36	0.227	0.207	97.665	96.069684	34.64	0.151359	0
1	10/03/15	10:13:00	81	78.19	0.111	0.201	96.062	94.912031	34.6	0.162635	0
1	10/03/15	10:13:30	78	78.65	0.248	0.2	89.377	94.116224	34.64	0.163618	0
1	10/03/15	10:14:00	70	79.08	0.19	0.192	90.302	94.319665	34.64	0.150686	0
1	10/03/15	10:14:30	83	79.84	0.216	0.177	99.917	95.320453	34.64	0.173411	0
1	10/03/15	10:15:00	78	80.57	0.16	0.156	98.169	96.133932	34.67	0.160862	0
1	10/03/15	10:15:30	94	81.87	0.107	0.134	97.232	96.594765	34.71	0.263276	0
1	10/03/15	10:16:00	80	82.21	0.116	0.124	94.99	96.743618	34.71	0.184592	0
1	10/03/15	10:16:30	74	82.47	0.118	0.126	95.607	96.812322	34.71	0.142152	0
1	10/03/15	10:17:00	82	83.45	0.132	0.139	97.684	96.868911	34.74	0.165503	0
1	10/03/15	10:17:30	84	84.32	0.118	0.161	96.584	96.955854	34.74	0.174587	0
1	10/03/15	10:18:00	97	84.84	0.225	0.183	97.16	97.23244	34.74	0.523295	0
1	10/03/15	10:18:30	80	84.27	0.253	0.193	97.954	97.423787	34.74	0.148212	0
1	10/03/15	10:19:00	77	83.54	0.2	0.187	97.907	97.211464	34.78	0.507068	0
1	10/03/15	10:19:30	89	82.97	0.113	0.174	97.907	96.740775	34.78	0.507068	0
1	10/03/15	10:20:00	80	81.29	0.148	0.167	96.058	96.226405	34.78	0.163965	0
1	10/03/15	10:20:30	76	80.16	0.184	0.164	94.619	95.910992	34.71	0.155818	0
1	10/03/15	10:21:00	83	79.85	0.171	0.164	94.774	95.870166	34.74	0.15676	0
1	10/03/15	10:21:30	82	79.68	0.156	0.172	97.393	95.979009	34.78	0.394803	0
1	10/03/15	10:22:00	78	79.35	0.207	0.188	96.989	96.028515	34.78	0.196617	0
1	10/03/15	10:22:30	75	78.63	0.202	0.2	95.318	95.942279	34.81	0.141605	0
1	10/03/15	10:23:00	80	78.52	0.174	0.206	96.183	95.731815	34.81	0.174989	0
1	10/03/15	10:23:30	83	78.66	0.203	0.206	95.096	95.462226	34.84	0.149471	0
1	10/03/15	10:24:00	75	78.45	0.235	0.199	94.819	95.311644	34.88	0.158152	0
1	10/03/15	10:24:30	80	78.73	0.238	0.181	95.409	95.392016	34.88	0.321436	0
1	10/03/15	10:25:00	75	79.16	0.092	0.153	95.93	95.73677	34.91	0.304154	0
1	10/03/15	10:25:30	81	79.79	0.12	0.131	95.852	96.206147	34.91	0.184476	0
1	10/03/15	10:26:00	85	79.86	0.105	0.113	96.587	96.702392	34.91	0.164949	0
1	10/03/15	10:26:30	79	79.72	0.107	0.1	98.373	97.137817	34.95	0.182159	0
1	10/03/15	10:27:00	77	79.84	0.107	0.091	96.543	97.398899	34.95	0.144239	0
1	10/03/15	10:27:30	80	80.56	0.105	0.093	97.58	97.570119	34.91	0.1644	0
1	10/03/15	10:28:00	82	81.7	0.104	0.105	97.762	97.617951	34.95	0.15549	0
1	10/03/15	10:28:30	81	83.07	0.091	0.125	97.299	97.497073	34.95	0.16134	0
1	10/03/15	10:29:00	83	83.9	0.101	0.148	98.022	97.240318	34.95	0.167405	0
1	10/03/15	10:29:30	93	84.2	0.194	0.169	96.563	96.938613	34.95	0.504697	0
1	10/03/15	10:30:00	80	83.34	0.231	0.175	96.998	96.778795	34.98	0.184815	0
1	10/03/15	10:30:30	85	82.37	0.264	0.17	96.364	96.782197	34.98	0.144214	0
1	10/03/15	10:31:00	76	81.73	0.091	0.16	96.161	96.984101	34.98	0.204147	0
1	10/03/15	10:31:30	78	82.17	0.104	0.163	97.063	97.349158	34.98	0.14145	0
1	10/03/15	10:32:00	83	83.22	0.107	0.178	98.644	97.646677	35.01	0.151173	0
1	10/03/15	10:32:30	93	83.79	0.203	0.202	98.887	97.710457	34.98	0.437314	0
1	10/03/15	10:33:00	84	82.6	0.317	0.223	97.161	97.758388	35.01	0.165357	0
1	10/03/15	10:33:30	80	80.92	0.332	0.233	97.492	97.862546	35.01	0.159573	0
1	10/03/15	10:34:00	82	80.41	0.172	0.22	96.681	97.902908	35.01	0.333472	0
1	10/03/15	10:34:30	77	82.48	0.121	0.197	96.632	97.668029	35.01	0.154795	0
1	10/03/15	10:35:00	81	87.78	0.115	0.174	98.583	97.082535	35.01	0.131979	0
1	10/03/15	10:35:30	90	96.29	0.244	0.162	98.55	95.846422	35.01	0.421567	0
1	10/03/15	10:36:00	109	106.02	0.171	0.151	96.071	93.933426	35.01	1.34151	4.09
1	10/03/15	10:36:30	128	113.38	0.174	0.145	87.883	91.753073	35.01	2.626849	17.05
1	10/03/15	10:37:00	128	115.24	0.029	0.136	87.883	90.348633	35.01	1.00169	0
1	10/03/15	10:37:30	107	111.92	0.189	0.134	89.794	90.035452	34.95	3.73069	49.09
1	10/03/15	10:38:00	107	104.56	0.142	0.131	91.696	90.784772	34.95	2.67568	33.41
1	10/03/15	10:38:30	99	95.3	0.14	0.135	90.564	92.229374	34.95	0.247641	0
1	10/03/15	10:39:00	83	86.91	0.111	0.148	94.613	93.947448	34.95	0.194884	0
1	10/03/15	10:39:30	75	81.97	0.158	0.167	96.74	95.207581	34.95	0.151568	0
1	10/03/15	10:40:00	77	80.84	0.173	0.182	97.108	95.572774	34.95	0.163033	0
1	10/03/15	10:40:30	80	82	0.272	0.195	94.828	95.146585	34.95	0.156812	0
1	10/03/15	10:41:00	91	83.87	0.165	0.197	94.015	94.615565	34.95	0.49333	0
1	10/03/15	10:41:30	98	86.13	0.191	0.197	92.732	94.232524	34.95	1.417061	8.18
1	10/03/15	10:42:00	82	87.86	0.166	0.187	93.703	94.088489	34.91	0.311257	0
1	10/03/15	10:42:30	85	90.38	0.195	0.172	94.671	94.175049	34.91	0.158295	0
1	10/03/15	10:43:00	84	93.74	0.167	0.156	93.851	94.370147	34.91	0.452143	0
1	10/03/15	10:43:30	100	97.78	0.184	0.145	95.982	94.288509	34.91	0.892472	6.82
1	10/03/15	10:44:00	110	100.48	0.057	0.139	94.915	93.574339	34.88	1.786355	40.23
1	10/03/15	10:44:30	110	101.06	0.143	0.145	91.064	92.426192	34.88	0.858726	24.55
1	10/03/15	10:45:00	92	99.73	0.15	0.155	90.414	91.420749	34.84	0.334274	5.45
1	10/03/15	10:45:30	101	97.18	0.211	0.169	92.637	90.698944	34.84	1.452341	6.82
1	10/03/15	10:46:00	85	94.21	0.201	0.179	88.774	90.729817	34.81	0.189296	0
1	10/03/15	10:46:30	89	93.2	0.166	0.184	89.227	91.771802	34.81	0.292275	0
1	10/03/15	10:47:00	98	94.04	0.156	0.187	93.345	92.737084	34.81	0.379494	0
1	10/03/15	10:47:30	106	95.85	0.203	0.19	94.652	92.8599	34.81	0.666356	0
1	10/03/15	10:48:00	89	96.72	0.207	0.191	93.213	91.817854	34.81	0.292114	0
1	10/03/15	10:48:30	91	97.25	0.156	0.194	92.703	89.90645	34.81	0.183381	0
1	10/03/15	10:49:00	110	97.3	0.249	0.195	92.673	87.703251	34.81	1.267203	0.68
1	10/03/15	10:49:30	91	95.95	0.162	0.189	75.962	85.834606	34.81	0.970605	0
1	10/03/15	10:50:00	95	94.43	0.201	0.184	77.399	85.892622	34.84	0.678964	7.5
1	10/03/15	10:50:30	92	93.34	0.167	0.179	96.191	87.97582	34.84	0.200041	0
1	10/03/15	10:51:00	89	92.37	0.177	0.181	92.711	90.404856	34.84	0.261939	0
1	10/03/15	10:51:30	96	91.51	0.16	0.186	92.716	92.821248	34.88	0.401103	0
1	10/03/15	10:52:00	90	90.1	0.191	0.198	94.565	94.899936	34.84	0.161211	0
1	10/03/15	10:52:30	89	88.94	0.262	0.208	95.561	96.386382	34.88	0.951809	0
1	10/03/15	10:53:00	90	87.98	0.203	0.211	96.415	97.096817	34.88	0.655731	0
1	10/03/15	10:53:30	86	87.51	0.177	0.206	97.4	97.146415	34.88	0.274901	0
1	10/03/15	10:54:00	86	89.25	0.215	0.196	98.222	97.203673	34.91	0.227207	0
1	10/03/15	10:54:30	94	93.02	0.183	0.178	97.597	96.980785	34.88	0.345622	0
1	10/03/15	10:55:00	92	97.93	0.186	0.162	95.936	96.014553	34.88	1.960696	13.64
1	10/03/15	10:55:31	92	103.18	0.086	0.144	95.936	94.729143	34.91	2.452011	25.91
1	10/03/15	10:56:00	114	107	0.168	0.137	92.021	93.340176	34.88	0.863819	15.68
1	10/03/15	10:56:30	115	108.54	0.11	0.131	93.321	91.983046	34.88	1.809483	9.55
1	10/03/15	10:57:00	106	107.82	0.11	0.125	92.417	90.560035	34.84	2.064993	13.64
1	10/03/15	10:57:30	99	105.65	0.178	0.122	87.553	89.244691	34.84	1.006052	12.27
1	10/03/15	10:58:00	92	102.88	0.114	0.114	87.553	88.35613	34.81	1.006052	3.41
1	10/03/15	10:58:30	92	99.44	0.063	0.109	88.308	87.98479	33.17	1.93526	21.82
1	10/03/15	10:59:00	101	95.43	0.153	0.109	88.308	88.242314	33.34	1.93526	15.68
1	10/03/15	10:59:30	94	90.4	0.05	0.112	88.443	89.059184	33.51	0.819938	2.73
1	10/03/15	11:00:00	83	84.53	0.132	0.12	90.135	90.388442	33.51	0.828917	2.73
1	10/03/15	11:00:30	74	79.05	0.154	0.125	92.579	91.996614	33.51	0.231651	0
1	10/03/15	11:01:00	74	74.63	0.139	0.129	92.446	93.389413	33.82	0.291265	0
1	10/03/15	11:01:30	74	72.44	0.142	0.127	95.87	94.32009	33.82	0.319904	0
1	10/03/15	11:02:00	74	72.75	0.088	0.119	94.48	94.400123	33.95	0.205647	0
1	10/03/15	11:02:30	67	74.96	0.097	0.111	93.251	93.722261	33.99	0.257293	0
1	10/03/15	11:03:00	85	78.91	0.082	0.109	94.495	92.538108	34.02	0.193602	0
1	10/03/15	11:03:30	85	82.95	0.18	0.094	94.495	90.896744	34.06	1.657825	4.09
1	10/03/15	11:04:00	81	86.04	0.086	0.08	87.194	89.190346	34.06	1.767162	10.23
1	10/03/15	11:04:30	100	88.66	0.033	0.081	86.565	87.723776	33.61	0.480027	0
1	10/03/15	11:05:00	84	89.29	0.105	0.103	87.459	86.842592	33.72	0.213379	0
1	10/03/15	11:05:30	88	89.32	0.099	0.137	89.252	86.522634	33.75	0.844125	0
1	10/03/15	11:06:00	93	89.2	0.126	0.177	85.162	86.315477	33.82	0.626158	0
1	10/03/15	11:06:30	86	88.58	0.116	0.213	84.194	86.622968	33.85	0.853702	0
1	10/03/15	11:07:00	81	88.62	0.644	0.234	87.222	87.486178	33.89	1.934166	3.41
1	10/03/15	11:07:30	100	88.99	0.062	0.203	90.063	88.494638	33.95	1.86238	12.27
1	10/03/15	11:08:00	82	88.84	0.075	0.161	92.312	89.487748	33.99	0.714421	1.36
1	10/03/15	11:08:30	95	88.76	0.084	0.124	86.702	90.353601	33.99	0.900563	4.09
1	10/03/15	11:09:00	84	86.92	0.103	0.101	90.086	91.25318	33.99	0.196987	0
1	10/03/15	11:09:30	80	84.3	0.131	0.092	95.37	91.864187	33.99	0.166283	0
1	10/03/15	11:10:00	92	81.74	0.072	0.094	91.227	91.839082	33.99	0.160591	0
1	10/03/15	11:10:30	77	79.47	0.131	0.106	91.37	91.689939	33.99	0.344094	0
1	10/03/15	11:11:00	80	79.48	0.12	0.116	92.367	91.603562	33.95	0.157656	0
1	10/03/15	11:11:30	70	81.87	0.101	0.109	90.613	91.609469	33.95	0.45412	0
1	10/03/15	11:12:00	82	85.84	0.109	0.105	90.221	91.89674	33.95	0.177339	0
1	10/03/15	11:12:30	96	90.67	0.082	0.102	93.759	92.442828	33.95	1.470015	4.77
1	10/03/15	11:13:00	108	94.35	0.123	0.1	93.01	93.191674	33.95	0.587431	0
1	10/03/15	11:13:30	95	95.17	0.09	0.099	93.876	93.868637	33.95	0.231482	0
1	10/03/15	11:14:00	88	93.86	0.121	0.101	95.288	94.183361	33.92	0.175345	0
1	10/03/15	11:14:30	88	91.67	0.064	0.104	95.288	94.124742	33.92	1.262826	6.14
1	10/03/15	11:15:00	87	89.37	0.096	0.111	93.136	93.802648	33.95	0.670856	10.91
1	10/03/15	11:15:30	100	87.97	0.171	0.118	93.018	93.533269	33.95	0.942224	7.5
1	10/03/15	11:16:00	82	86.73	0.102	0.119	94.795	93.454536	33.95	0.276842	0
1	10/03/15	11:16:30	77	86.78	0.138	0.12	91.895	93.453064	33.95	0.148716	0
1	10/03/15	11:17:00	98	88.86	0.085	0.116	93.156	93.600281	33.95	0.673218	0
1	10/03/15	11:17:30	92	90.6	0.106	0.111	94.103	93.727828	33.95	0.157807	0
1	10/03/15	11:18:00	83	92.85	0.135	0.105	95.482	93.608479	33.95	0.600889	0
1	10/03/15	11:18:30	102	95.38	0.091	0.1	94.222	93.364598	33.95	1.552016	3.41
1	10/03/15	11:19:00	90	96.81	0.114	0.1	91.14	93.398117	33.99	0.790955	1.36
1	10/03/15	11:19:30	111	97.4	0.069	0.101	93.346	93.864046	33.95	1.115867	18.41
1	10/03/15	11:20:00	97	95.4	0.086	0.105	93.672	94.566873	33.95	0.502668	0
1	10/03/15	11:20:30	78	92.16	0.144	0.113	94.782	95.326102	33.92	0.343125	0
1	10/03/15	11:21:00	96	89.72	0.141	0.117	98.289	96.055208	33.92	0.374393	0
1	10/03/15	11:21:30	82	86.24	0.116	0.12	99.584	96.317696	33.92	0.235703	0
1	10/03/15	11:22:00	94	83.29	0.086	0.124	93.602	95.952675	33.95	0.849724	0
1	10/03/15	11:22:30	75	80.47	0.14	0.128	92.043	95.431935	33.95	0.194802	0
1	10/03/15	11:23:00	75	78.44	0.134	0.132	96.783	95.028686	33.92	0.195989	0
1	10/03/15	11:23:30	76	77.72	0.155	0.134	95.267	94.547047	33.95	0.21836	0
1	10/03/15	11:24:00	86	77.56	0.094	0.133	94.922	94.057419	33.92	1.952847	5.45
1	10/03/15	11:24:30	69	77.9	0.175	0.132	92.899	93.626568	33.92	0.459562	0.68
1	10/03/15	11:25:00	84	79.77	0.12	0.126	92.746	93.245574	33.99	0.596749	0
1	10/03/15	11:25:30	80	81.25	0.103	0.119	92.866	92.870492	33.99	0.189794	0
1	10/03/15	11:26:00	82	82.82	0.114	0.115	92.5	92.551328	33.99	0.151488	7.5
1	10/03/15	11:26:30	87	83.44	0.105	0.115	93.026	92.616272	33.99	0.884333	0
1	10/03/15	11:27:00	83	83.14	0.134	0.116	93.249	93.006538	33.99	0.194224	3.41
1	10/03/15	11:27:31	81	81.96	0.122	0.117	92.436	93.389621	34.02	0.165049	0
1	10/03/15	11:28:00	81	81	0.099	0.115	93.177	93.857961	34.02	0.260816	0
1	10/03/15	11:28:30	83	80.38	0.119	0.115	96.021	94.508141	34.02	0.211872	0
1	10/03/15	11:29:00	78	80.43	0.128	0.113	94.774	95.099076	33.99	0.219707	0
1	10/03/15	11:29:30	74	80.62	0.101	0.112	95.715	95.503777	33.99	0.181248	0
1	10/03/15	11:30:00	85	82.13	0.102	0.111	93.987	95.392884	33.99	0.159994	0
1	10/03/15	11:30:30	90	83.97	0.101	0.109	94.346	94.757855	33.99	0.231985	0
1	10/03/15	11:31:00	92	85.45	0.118	0.106	96.989	93.495139	33.99	0.771106	2.73
1	10/03/15	11:31:30	74	86.94	0.113	0.099	93.552	91.525485	33.95	0.226722	0
1	10/03/15	11:32:00	86	89.99	0.117	0.09	86	89.438106	33.95	0.573452	0
1	10/03/15	11:32:30	86	93.5	0.037	0.082	86	88.105056	33.95	1.304029	8.18
1	10/03/15	11:33:00	108	96.6	0.051	0.079	86.696	87.792625	33.92	1.077736	0
1	10/03/15	11:33:30	90	98.98	0.117	0.08	89.183	88.540379	33.89	0.307994	0
1	10/03/15	11:34:00	101	101.73	0.088	0.081	89.485	89.779337	33.89	1.274637	1.36
1	10/03/15	11:34:30	106	103.32	0.08	0.084	91.933	91.354175	33.89	0.656408	0
1	10/03/15	11:35:00	101	103.11	0.093	0.091	94.158	92.865929	33.89	1.178238	0
1	10/03/15	11:35:30	100	101.52	0.105	0.1	94.266	93.656663	33.85	0.945756	0
1	10/03/15	11:36:00	106	98.98	0.081	0.111	93.19	93.775545	33.85	0.875773	12.95
1	10/03/15	11:36:30	96	94.38	0.12	0.127	91.858	93.621186	33.82	0.504093	0
1	10/03/15	11:37:00	84	88.35	0.157	0.143	93.706	93.417849	33.85	0.60765	0
1	10/03/15	11:37:30	81	82.1	0.184	0.153	97.152	93.163027	33.85	0.476603	0
1	10/03/15	11:38:00	80	77.6	0.141	0.151	90.904	92.71909	33.85	1.001617	0
1	10/03/15	11:38:30	74	74.77	0.145	0.144	88.573	92.679725	33.85	0.271302	0
1	10/03/15	11:39:00	70	74.16	0.142	0.133	95.311	93.215023	33.82	0.220891	0
1	10/03/15	11:39:30	74	76.2	0.107	0.121	94.941	93.794918	33.78	0.16409	0
1	10/03/15	11:40:00	80	79.48	0.082	0.114	94.074	94.410954	33.78	0.400245	0
1	10/03/15	11:40:30	86	82.86	0.142	0.113	94.314	95.035806	33.78	0.56866	0.68
1	10/03/15	11:41:00	91	85.5	0.093	0.113	95.616	95.501917	33.78	0.212376	0
1	10/03/15	11:41:30	80	86.87	0.148	0.114	95.991	95.49592	33.82	0.163597	0
1	10/03/15	11:42:00	89	86.86	0.106	0.111	95.539	94.939292	33.85	0.418454	0
1	10/03/15	11:42:30	86	84.24	0.09	0.107	94.495	94.201285	33.85	0.807786	0.68
1	10/03/15	11:43:00	79	80.16	0.098	0.101	93.465	93.467352	33.85	0.431618	0
1	10/03/15	11:43:30	86	76.51	0.094	0.092	91.495	92.641901	33.82	0.505415	0
1	10/03/15	11:44:00	70	74.26	0.11	0.081	91.495	92.309817	33.89	0.505415	2.05
1	10/03/15	11:44:30	70	75.4	0.055	0.07	92.886	92.556131	33.65	2.592622	27.95
1	10/03/15	11:45:00	67	79.88	0.065	0.061	92.886	92.824245	33.72	1.178174	2.73
1	10/03/15	11:45:30	67	86.5	0.055	0.058	92.886	92.812263	33.75	2.940806	38.86
1	10/03/15	11:46:00	107	92.27	0.032	0.062	92.924	92.490746	33.72	1.399913	19.09
1	10/03/15	11:46:30	102	94.41	0.075	0.076	93.435	91.943823	33.75	0.773159	0.68
1	10/03/15	11:47:00	96	93.2	0.108	0.094	94.4	91.322146	33.75	0.492424	4.09
1	10/03/15	11:47:30	85	89.82	0.111	0.107	85.421	90.811595	33.72	0.185496	0
1	10/03/15	11:48:00	78	86.63	0.117	0.114	86.523	91.183975	33.78	0.199772	0
1	10/03/15	11:48:30	81	86.35	0.134	0.111	96.749	92.210787	33.82	1.325333	3.41
1	10/03/15	11:49:00	81	89.48	0.109	0.1	96.749	92.865078	33.89	2.644729	24.55
1	10/03/15	11:49:30	101	94.98	0.056	0.083	93.071	92.965305	33.92	0.694584	0
1	10/03/15	11:50:00	97	100.22	0.05	0.069	92.386	92.576597	33.92	0.780418	0
1	10/03/15	11:50:30	97	103.17	0.097	0.065	92.386	91.798305	33.95	2.61627	15.68
1	10/03/15	11:51:00	110	103.33	0.052	0.068	90.377	90.769385	33.95	0.690641	0
1	10/03/15	11:51:30	102	100.04	0.063	0.077	89.415	89.93239	33.95	0.29247	4.09
1	10/03/15	11:52:00	95	95.3	0.093	0.09	89.452	89.897539	34.02	1.204709	0.68
1	10/03/15	11:52:30	90	91.66	0.07	0.098	90.568	90.289361	34.02	1.168734	1.36
1	10/03/15	11:53:00	82	90.11	0.184	0.102	91.15	90.592918	34.02	0.321568	0
1	10/03/15	11:53:30	86	90.78	0.083	0.096	90.521	90.819649	34.02	1.426396	0
1	10/03/15	11:54:00	100	92.4	0.073	0.089	91.441	91.191921	34.06	0.790398	0
1	10/03/15	11:54:30	91	93.85	0.053	0.084	93.599	91.699979	34.06	1.038858	2.05
1	10/03/15	11:55:00	109	95.54	0.073	0.082	90.347	92.238153	34.13	1.630475	3.41
1	10/03/15	11:55:30	96	95.38	0.085	0.082	89.602	93.005472	34.13	1.811621	3.41
1	10/03/15	11:56:00	80	95.03	0.139	0.082	96.134	93.930354	34.16	1.85676	40.23
1	10/03/15	11:56:30	80	95.81	0.055	0.075	96.134	94.483094	34.16	1.438324	11.59
1	10/03/15	11:57:00	102	97.05	0.059	0.067	96.465	94.55571	34.16	3.541827	44.32
1	10/03/15	11:57:30	111	97.94	0.062	0.057	92.316	94.21222	34.19	1.207395	2.73
1	10/03/15	11:58:00	111	97.51	0.015	0.049	92.316	93.897294	34.19	0.468502	0
1	10/03/15	11:58:30	85	96.94	0.068	0.048	93.161	93.709607	34.19	1.121376	1.36
1	10/03/15	11:59:00	104	97.92	0.062	0.05	94.253	93.902334	34.26	0.685897	0
1	10/03/15	11:59:30	92	99.21	0.037	0.053	95.475	94.385025	34.26	0.869599	0
1	10/03/15	12:00:00	103	102.25	0.067	0.056	94.292	94.923009	34.26	0.951499	3.41
