# Supplementary material for: The geometric approach to human stress based on stress-related surrogate measures
Source: PLoS One. 2021 Jan 25;16(1):e0219414. doi: 10.1371/journal.pone.0219414 (PMC7833219; doi:10.1371/journal.pone.0219414)
Supplement: S1 Data — (ZIP) [file pone.0219414.s002.zip › Data/20150310154412_VSM00_XX_TM5_0031_RO10.Part 3.csv]

# Created by Matlab Algo on 2015-03-20 11:14:43
SetLabels
AlgoVersion	AppVersion
2.0.0	0.0.0
Labels
Index	SDFFileName
1	20150310154412_VSM00_XX_TM5_0031_RO10				Carlotta Sola Part 3
Data
Index	Date	Time	HR	HRf	PPG	PPGf	SpO2	SpO2f	Ted_skin_Temp	Mov	Steps
1	10/03/15	14:00:00	131	123.91	0.091	0.073	93.485	92.791693	34.6	4.494349	62.05
1	10/03/15	14:00:30	122	123.12	0.082	0.074	93.96	92.519666	34.57	3.771896	60.68
1	10/03/15	14:01:00	115	122.31	0.064	0.074	90.759	91.81055	34.57	3.559353	62.05
1	10/03/15	14:01:30	122	121.25	0.055	0.075	90.311	91.039373	34.47	3.69006	62.73
1	10/03/15	14:02:00	122	118.94	0.084	0.078	90.311	90.538007	34.4	4.107432	62.73
1	10/03/15	14:02:30	117	114.95	0.105	0.082	90.495	90.455552	34.36	1.502411	23.18
1	10/03/15	14:03:00	117	110.29	0.079	0.086	90.179	90.700682	34.33	0.625602	0
1	10/03/15	14:03:30	117	105.42	0.065	0.09	90.179	91.163249	34.33	0.403875	8.86
1	10/03/15	14:04:00	96	101.62	0.104	0.095	92.233	91.52483	34.3	0.559198	3.41
1	10/03/15	14:04:30	90	100.01	0.108	0.096	91.925	91.62675	34.26	0.316436	3.41
1	10/03/15	14:05:00	102	101.4	0.109	0.095	92.622	91.667043	34.3	0.4109	0
1	10/03/15	14:05:30	104	103.72	0.091	0.094	91.336	91.860451	34.3	0.676004	0
1	10/03/15	14:06:00	116	105.55	0.062	0.094	90.835	92.355438	34.33	1.346445	2.73
1	10/03/15	14:06:30	109	105.26	0.104	0.096	92.897	93.343124	34.33	1.39952	0
1	10/03/15	14:07:00	98	103.05	0.098	0.096	93.327	94.57354	34.33	1.395419	4.77
1	10/03/15	14:07:30	99	99.99	0.113	0.096	98.041	95.709647	34.33	0.28048	0
1	10/03/15	14:08:00	95	96.76	0.102	0.096	97.729	96.217329	34.36	0.771185	0
1	10/03/15	14:08:30	89	94.49	0.071	0.092	94.988	95.9944	34.4	0.219085	0
1	10/03/15	14:09:00	102	93.58	0.099	0.09	95.389	95.241064	34.36	0.737015	0
1	10/03/15	14:09:30	91	92.58	0.073	0.086	95.581	94.327421	34.36	0.362719	0
1	10/03/15	14:10:00	93	91.94	0.093	0.085	91.089	93.641727	34.36	0.291671	0
1	10/03/15	14:10:30	90	91.34	0.101	0.084	92.458	93.393686	34.4	0.171373	0
1	10/03/15	14:11:00	89	91.02	0.062	0.083	94.294	93.351688	34.4	0.178112	0
1	10/03/15	14:11:30	94	91.52	0.084	0.081	93.145	93.370192	34.36	0.464274	0
1	10/03/15	14:12:00	90	92.87	0.087	0.08	94.675	93.289189	34.36	0.392957	0
1	10/03/15	14:12:30	97	95.03	0.062	0.077	95.728	92.892663	34.33	0.181135	0
1	10/03/15	14:13:00	98	97.66	0.106	0.078	88.882	92.140848	34.3	0.196543	0
1	10/03/15	14:13:30	100	100.63	0.063	0.077	88.277	91.599488	34.33	0.372686	0
1	10/03/15	14:14:00	99	103.99	0.076	0.08	94.86	91.496804	34.36	0.553169	0
1	10/03/15	14:14:30	113	107.14	0.053	0.082	93.732	91.592816	34.36	3.033711	15
1	10/03/15	14:15:00	107	108.52	0.134	0.086	89.829	91.893878	34.36	1.09973	7.5
1	10/03/15	14:15:30	103	107.41	0.067	0.087	90.557	92.732759	34.33	0.462244	0
1	10/03/15	14:16:00	116	104.2	0.105	0.086	94.222	93.998656	34.33	0.600167	0
1	10/03/15	14:16:30	103	99.1	0.056	0.084	96.117	94.997637	34.33	0.367165	0
1	10/03/15	14:17:00	87	93.63	0.095	0.082	95.693	95.257298	34.36	0.182275	0
1	10/03/15	14:17:30	87	90.38	0.062	0.078	95.693	94.835239	34.36	0.575207	0
1	10/03/15	14:18:00	83	89.83	0.111	0.077	95.132	93.799775	34.4	0.15033	0
1	10/03/15	14:18:30	89	91.48	0.065	0.076	93.65	92.276566	34.36	0.232591	0
1	10/03/15	14:19:00	107	93.48	0.061	0.081	88.429	90.819908	34.36	0.347337	0
1	10/03/15	14:20:00	96	93.88	0.108	0.089	87.167	90.325146	34.4	0.383438	0
1	10/03/15	14:20:30	90	92.66	0.057	0.099	90.625	90.917337	34.47	0.239541	0
1	10/03/15	14:21:00	93	89.41	0.133	0.112	93.831	92.110833	34.47	1.433212	1.36
1	10/03/15	14:21:30	78	85.29	0.143	0.122	95.514	93.476837	34.54	0.170838	0
1	10/03/15	14:22:00	82	82.69	0.142	0.126	93.961	94.634591	34.54	0.156129	0
1	10/03/15	14:22:30	84	81.32	0.104	0.126	94.471	95.401954	34.57	0.150889	0
1	10/03/15	14:23:00	81	81.41	0.114	0.121	96.811	95.901416	34.57	0.163265	0
1	10/03/15	14:23:30	80	82.35	0.116	0.117	95.189	96.221883	34.57	0.155821	0
1	10/03/15	14:24:00	82	83.39	0.132	0.116	97.081	96.629568	34.57	0.158308	0
1	10/03/15	14:24:30	92	84.07	0.102	0.118	96.898	96.794073	34.57	0.467738	0
1	10/03/15	14:25:00	82	83.75	0.129	0.124	94.856	96.491252	34.57	0.165203	0
1	10/03/15	14:25:30	78	83.42	0.116	0.128	96.967	95.730341	34.57	0.155524	0
1	10/03/15	14:26:00	91	83.93	0.109	0.128	98.52	94.410754	34.6	0.224688	0
1	10/03/15	14:26:30	78	84.19	0.205	0.126	91.054	92.659146	34.57	0.211825	0
1	10/03/15	14:27:00	85	85.13	0.084	0.116	88.242	91.17165	34.57	0.165936	0
1	10/03/15	14:27:30	84	86.27	0.093	0.107	89.088	90.408053	34.57	0.142366	0
1	10/03/15	14:28:00	95	87.22	0.084	0.099	91.964	90.504572	34.54	0.239231	0
1	10/03/15	14:28:30	87	87.01	0.102	0.093	91.344	90.937077	34.57	0.765478	0
1	10/03/15	14:29:00	82	85.45	0.106	0.092	91.624	91.574053	34.57	0.310928	0
1	10/03/15	14:29:30	85	84.1	0.094	0.096	92.039	92.24518	34.57	0.186405	0
1	10/03/15	14:32:30	85	83.48	0.105	0.103	93.092	92.715074	34.71	0.141896	0
1	10/03/15	14:33:00	81	83.72	0.076	0.112	94.106	92.790627	34.71	0.139046	0
1	10/03/15	14:33:30	83	85.36	0.132	0.121	91.447	92.565784	34.67	0.151001	0
1	10/03/15	14:34:00	86	87.21	0.143	0.128	90.676	92.467261	34.67	0.1666	0
1	10/03/15	14:34:30	87	88.72	0.159	0.13	94.931	92.744116	34.64	0.17959	0
1	10/03/15	14:35:00	104	89.56	0.096	0.125	93.283	92.971396	34.6	0.229035	2.05
1	10/03/15	14:35:30	87	89.11	0.115	0.116	92.411	93.213175	34.6	0.189395	0
1	10/03/15	14:36:00	82	88.61	0.107	0.105	91.45	93.589786	34.57	0.161866	0
1	10/03/15	14:36:30	81	88.24	0.099	0.093	94.946	94.153718	34.54	0.185913	0
1	10/03/15	14:37:00	89	88.23	0.085	0.084	98.202	94.622599	34.57	0.396845	0
1	10/03/15	14:37:30	99	88.01	0.074	0.08	93.768	94.707271	34.54	0.193206	0
1	10/03/15	14:38:00	92	87.45	0.062	0.078	91.189	94.847766	34.54	0.163023	0
1	10/03/15	14:38:30	81	87.31	0.081	0.079	96.048	95.16094	34.54	0.145325	0
1	10/03/15	14:39:00	80	88.29	0.105	0.081	97.478	95.184509	34.57	0.169434	0
1	10/03/15	14:39:30	87	89.83	0.081	0.085	95.166	94.971169	34.57	0.150664	0
1	10/03/15	14:40:00	96	91.56	0.091	0.092	94.643	94.924912	34.6	0.502341	0
1	10/03/15	14:40:30	97	91.82	0.088	0.103	93.869	95.334724	34.6	0.207495	0
1	10/03/15	14:41:00	99	89.77	0.096	0.117	95.737	96.12618	34.64	0.169498	0
1	10/03/15	14:41:30	82	85.86	0.148	0.131	95.814	96.890632	34.64	0.160827	0
1	10/03/15	14:42:00	79	82.52	0.15	0.138	98.42	97.693361	34.64	0.14812	0
1	10/03/15	14:42:30	79	82.27	0.14	0.136	99.609	98.106477	34.64	0.149974	0
1	10/03/15	14:43:00	79	85.85	0.146	0.127	99.641	97.682585	34.67	0.164843	0
1	10/03/15	14:43:30	86	92.58	0.115	0.112	96.408	96.52715	34.71	0.390721	0
1	10/03/15	14:44:00	106	100.16	0.07	0.097	92.631	95.146596	34.71	0.690396	0
1	10/03/15	14:44:30	119	105.43	0.066	0.087	92.99	94.081179	34.67	0.193678	0
1	10/03/15	14:45:00	109	106.16	0.09	0.085	95.353	93.512545	34.67	0.200415	0
1	10/03/15	14:45:30	104	103.56	0.103	0.087	91.504	93.00583	34.67	0.28975	0
1	10/03/15	14:46:00	87	99.1	0.114	0.089	93.545	92.73624	34.67	0.423273	0
1	10/03/15	14:46:30	94	94.68	0.067	0.093	94.03	92.478172	34.71	0.191979	0
1	10/03/15	14:47:00	92	90.46	0.096	0.102	91.941	92.241207	34.71	0.212079	0
1	10/03/15	14:47:30	91	87.25	0.102	0.11	92.223	92.222711	34.67	0.26935	0
1	10/03/15	14:48:00	85	84.9	0.128	0.118	90.817	92.701085	34.71	0.235763	0.68
1	10/03/15	14:48:30	88	82.81	0.122	0.123	91.059	93.802725	34.71	0.291346	0
1	10/03/15	14:49:00	69	80.41	0.137	0.125	98.356	95.242843	34.74	0.391089	0
1	10/03/15	14:49:30	80	79.53	0.157	0.121	97.312	96.194451	34.74	0.398282	0
1	10/03/15	14:50:00	80	79.51	0.063	0.113	97.312	96.560103	34.78	0.833311	2.73
1	10/03/15	14:50:30	86	80.54	0.095	0.106	95.722	96.143546	34.81	0.225781	0.68
1	10/03/15	14:51:00	77	82.3	0.126	0.102	96.443	95.133245	34.81	0.356995	0
1	10/03/15	14:51:30	80	84.65	0.106	0.102	92.663	93.728986	34.81	0.475459	0
1	10/03/15	14:52:00	88	86.43	0.103	0.104	92.526	92.512389	34.81	0.560196	0
1	10/03/15	14:52:30	91	87.25	0.102	0.108	91.044	91.795161	34.74	0.851135	0.68
1	10/03/15	14:53:00	88	86.32	0.097	0.114	90.705	91.561526	34.78	0.235052	0
1	10/03/15	14:53:30	91	84.6	0.109	0.12	91.797	91.566359	34.78	0.220258	0
1	10/03/15	14:54:00	80	82.54	0.186	0.122	93.12	91.731652	34.81	0.215658	1.36
1	10/03/15	14:54:30	69	81.75	0.1	0.12	91.568	91.904061	34.81	0.180435	0
1	10/03/15	14:55:00	85	83.35	0.081	0.117	92.839	92.052686	34.84	0.367689	0
1	10/03/15	14:55:30	92	86.41	0.135	0.116	90.627	92.009362	34.84	0.622018	3.41
1	10/03/15	14:56:00	81	89.33	0.142	0.113	90.78	91.884361	34.84	0.180387	0
1	10/03/15	14:57:00	101	91.56	0.065	0.11	93.826	91.767052	34.84	0.218326	0
1	10/03/15	14:57:30	97	91.13	0.119	0.114	92.266	91.58338	34.84	0.332947	0
1	10/03/15	14:58:00	84	88.28	0.143	0.121	91.136	91.441275	34.84	0.294357	0
1	10/03/15	14:58:31	83	84.41	0.112	0.126	89.718	91.354109	34.88	0.233183	0
1	10/03/15	14:59:00	80	80.76	0.117	0.127	90.83	91.423785	34.88	0.215557	0
1	10/03/15	14:59:30	76	78.68	0.138	0.126	91.673	91.604108	34.91	0.217865	0
1	10/03/15	15:00:00	79	78.39	0.145	0.12	94.729	91.636778	34.88	0.140516	0
1	10/03/15	15:00:30	81	79.49	0.098	0.11	90.475	91.364707	34.91	0.191392	0
1	10/03/15	15:01:00	80	81.55	0.107	0.101	89.971	91.111879	34.91	0.253934	0
1	10/03/15	15:01:30	80	84.15	0.059	0.096	89.971	90.991747	34.88	0.434697	0
1	10/03/15	15:02:00	88	87.34	0.101	0.094	91.746	91.10149	34.88	0.155563	0
1	10/03/15	15:02:30	94	90.67	0.1	0.095	90.443	91.384097	34.84	0.408634	0
1	10/03/15	15:03:00	88	93.05	0.122	0.098	90.778	91.855255	34.84	0.240549	0
1	10/03/15	15:03:30	91	94.53	0.095	0.097	93.85	92.256463	34.88	0.229652	0
1	10/03/15	15:04:00	101	95.15	0.071	0.092	93.425	92.224534	34.91	0.227137	0
1	10/03/15	15:04:30	104	94.17	0.081	0.084	92.176	91.69354	34.91	0.274398	0
1	10/03/15	15:05:00	86	91.68	0.105	0.079	90.291	91.206548	34.88	0.196152	0
1	10/03/15	15:05:30	81	89.12	0.102	0.077	90.029	91.076115	34.88	1.350307	3.41
1	10/03/15	15:06:00	81	86.95	0.032	0.081	90.029	91.368184	34.88	1.966392	7.5
1	10/03/15	15:06:30	90	84.92	0.057	0.095	91.578	92.03161	34.88	0.251549	0
1	10/03/15	15:08:00	89	82.57	0.146	0.116	93.43	92.844408	34.81	0.352988	0
1	10/03/15	15:08:30	77	80.1	0.143	0.133	94.432	93.521148	34.78	0.138522	0
1	10/03/15	15:09:00	75	78.2	0.18	0.145	95.933	93.724206	34.78	0.138429	0
1	10/03/15	15:09:30	74	76.83	0.131	0.149	92.037	93.643764	34.78	0.175879	0
1	10/03/15	15:10:00	79	76.36	0.138	0.146	92.995	93.808222	34.81	0.148976	0
1	10/03/15	15:10:30	78	76.88	0.136	0.139	93.888	94.360199	34.81	0.151509	0
1	10/03/15	15:11:00	76	77.79	0.133	0.132	94.04	95.33665	34.81	0.160789	0
1	10/03/15	15:11:30	79	78.28	0.127	0.128	97.592	96.679089	34.81	0.184976	0
1	10/03/15	15:12:00	82	78.64	0.123	0.125	97.589	97.855821	34.78	0.157553	0
1	10/03/15	15:12:30	82	79.56	0.123	0.122	100	98.438083	34.78	0.139469	0
1	10/03/15	15:13:00	81	82.62	0.123	0.117	96.454	97.939755	34.81	0.180166	0
1	10/03/15	15:13:30	79	88.34	0.113	0.108	97.004	96.566263	34.81	0.140792	0
1	10/03/15	15:14:00	89	96.27	0.105	0.099	96.451	94.707379	34.78	1.05082	5.45
1	10/03/15	15:14:30	89	104.49	0.082	0.091	96.451	92.76	34.74	1.924147	14.32
1	10/03/15	15:15:00	125	110.24	0.083	0.09	88.86	91.279714	34.74	1.270697	7.5
1	10/03/15	15:15:30	113	111.27	0.094	0.094	89.051	90.620988	34.78	1.322702	4.77
1	10/03/15	15:16:00	111	107.81	0.099	0.105	90.541	90.670625	34.78	2.280224	21.82
1	10/03/15	15:16:30	94	100.49	0.094	0.117	92.176	91.006085	34.78	0.216872	0
1	10/03/15	15:17:00	89	92.28	0.164	0.13	94.334	91.242576	34.74	0.472484	0.68
1	10/03/15	15:17:30	87	84.82	0.151	0.135	90.968	91.364382	34.78	0.547618	0
1	10/03/15	15:18:00	78	79.63	0.119	0.13	89.594	91.704221	34.84	0.148399	0
1	10/03/15	15:18:30	77	77.25	0.118	0.12	91.238	92.389462	34.84	0.175279	0
1	10/03/15	15:19:00	73	77.12	0.112	0.11	93.311	93.320065	34.81	0.161121	0
1	10/03/15	15:19:30	80	78.47	0.095	0.093	93.199	94.277739	34.81	0.173595	0
1	10/03/15	15:20:00	84	80.06	0.096	0.083	97.85	94.99433	34.81	0.160002	0
1	10/03/15	15:20:30	76	80.88	0.063	0.088	96.461	94.763346	34.81	0.14402	0
1	10/03/15	15:21:00	88	81.35	0.096	0.11	93.886	93.528835	34.81	0.268263	0
1	10/03/15	15:21:30	79	80.38	0.154	0.143	89.412	91.764031	34.84	0.145797	0
1	10/03/15	15:22:00	81	78.86	0.128	0.176	90.419	90.372592	34.84	0.169002	0
1	10/03/15	15:22:30	73	77.08	0.172	0.209	90.122	89.599741	34.84	0.149941	0
1	10/03/15	15:23:00	73	75.95	0.423	0.228	88.325	89.684965	34.88	0.562542	0
1	10/03/15	15:23:30	80	75.87	0.157	0.215	88.504	90.686429	34.91	0.185603	0
1	10/03/15	15:24:00	75	75.81	0.161	0.192	93.664	92.245791	34.95	0.133683	0
1	10/03/15	15:24:30	77	76.32	0.132	0.165	95.564	93.509464	34.98	0.171314	0
1	10/03/15	15:25:00	78	77.62	0.151	0.144	93.992	94.107396	35.01	0.174138	0
1	10/03/15	15:25:30	75	78.86	0.146	0.122	93.579	94.092234	35.01	0.155606	0
1	10/03/15	15:26:00	83	79.97	0.092	0.109	95.144	93.613882	35.05	0.16676	0
1	10/03/15	15:26:30	81	80.47	0.132	0.115	91.346	92.687048	35.08	0.173473	0
1	10/03/15	15:27:00	81	81.63	0.121	0.131	91.11	91.750093	35.12	0.177755	0
1	10/03/15	15:27:30	91	84.04	0.115	0.146	91.683	91.003325	35.15	0.295641	0
1	10/03/15	15:28:00	81	87.11	0.143	0.164	90.179	90.53756	35.19	0.155136	0
1	10/03/15	15:28:30	81	91.72	0.131	0.175	90.769	90.449124	35.19	0.155293	0
1	10/03/15	15:29:00	81	97.6	0.4	0.175	90.769	90.747753	35.22	1.173399	0
1	10/03/15	15:29:30	114	103.23	0.075	0.144	90.785	91.333713	35.19	0.650276	7.5
1	10/03/15	15:30:00	113	106.49	0.052	0.114	90.632	92.078248	35.19	0.583244	0
1	10/03/15	15:30:30	101	106.38	0.064	0.094	93.662	92.84858	35.19	0.704954	0
1	10/03/15	15:31:00	100	103.95	0.082	0.083	95.786	93.552212	35.19	0.393305	0
1	10/03/15	15:31:30	103	99.98	0.091	0.085	94.284	94.024244	35.25	0.567043	0
1	10/03/15	15:32:00	100	95.09	0.111	0.095	92.535	94.266938	35.25	0.571644	0
1	10/03/15	15:32:30	90	90.92	0.136	0.108	92.883	94.648212	35.22	0.401062	0
1	10/03/15	15:33:00	79	89.07	0.123	0.115	96.253	95.213037	35.22	0.209558	0
1	10/03/15	15:33:30	79	89.4	0.065	0.11	96.253	95.447421	35.22	1.769009	19.09
1	10/03/15	15:34:00	95	90.25	0.107	0.111	95.871	95.090382	35.25	1.029325	4.77
1	10/03/15	15:34:30	94	90.46	0.154	0.121	93.399	94.023086	35.25	1.775193	14.32
1	10/03/15	15:35:00	91	89.5	0.108	0.116	92.521	92.201605	35.22	1.146946	4.09
1	10/03/15	15:35:30	90	87.62	0.101	0.115	93.745	89.914869	35.22	0.858172	12.95
1	10/03/15	15:36:00	86	85.27	0.142	0.126	85.776	87.828023	35.22	0.310145	8.18
1	10/03/15	15:36:30	74	83.41	0.163	0.146	82.404	86.840506	35.19	0.188318	0
1	10/03/15	15:37:00	83	83.5	0.142	0.169	86.846	87.126576	35.19	0.203571	0
1	10/03/15	15:37:30	85	85	0.117	0.188	88.006	88.005834	35.22	0.159963	0
1	10/03/15	15:47:06	47	47	0.19	0.19	83.326	83.326078	35.87	0.183515	0
1	10/03/15	15:47:36	46	54.19	1.03	0.26	74.108	82.292068	35.87	0.967473	0
1	10/03/15	15:48:06	65	61.37	0.052	0.258	74.108	82.698385	35.9	0.163062	0
1	10/03/15	15:48:36	72	67.65	0.163	0.242	83.941	84.65253	35.94	0.163727	0
1	10/03/15	15:49:06	77	72.21	0.145	0.209	91.74	87.665057	36.01	0.153431	0
1	10/03/15	15:49:36	77	75.43	0.127	0.169	92.186	90.831141	36.04	0.150302	0
1	10/03/15	15:50:06	74	77.36	0.165	0.138	94.014	93.312718	36.04	0.156632	0
1	10/03/15	15:50:36	77	77.86	0.168	0.124	94.054	94.492467	36.04	0.196393	0
1	10/03/15	15:51:06	76	77.92	0.139	0.147	93.495	94.232629	36.07	0.152668	0
1	10/03/15	15:51:36	82	78.6	0.123	0.162	93.565	93.15513	36.07	0.361202	0
1	10/03/15	15:52:06	81	80.69	0.154	0.15	92.398	91.805769	36.11	0.282874	0
1	10/03/15	15:52:36	85	83.74	0.202	0.144	91.416	90.450796	36.11	0.300407	0
1	10/03/15	15:53:06	76	87.48	0.151	0.131	87.672	89.380815	36.07	1.782429	2.73
1	10/03/15	15:53:36	76	92.73	0.056	0.117	87.672	88.854009	36.07	0.594976	0
1	10/03/15	15:54:06	110	97.75	0.07	0.109	88.508	89.205056	36.07	1.851563	5.45
1	10/03/15	15:54:36	95	100.02	0.144	0.104	90.269	90.229379	36.07	0.842943	0
1	10/03/15	15:55:06	104	100.52	0.108	0.099	91.8	91.417989	36.04	0.759909	1.36
1	10/03/15	15:55:36	92	98.48	0.128	0.095	92.971	92.33608	36.04	0.530044	0
1	10/03/15	15:56:06	106	94.99	0.074	0.092	93.153	92.742921	36.01	0.747988	1.36
1	10/03/15	15:56:36	106	89.76	0.045	0.093	93.153	92.764513	36.01	0.314364	0
1	10/03/15	15:57:06	75	85.47	0.112	0.099	94.343	92.580894	36.01	0.290088	0
1	10/03/15	15:57:36	80	84.42	0.122	0.106	87.901	92.357039	36.01	1.725107	13.64
1	10/03/15	15:58:06	95	85.08	0.133	0.117	90.904	92.514637	36.01	0.757418	8.18
1	10/03/15	15:58:36	77	85.8	0.101	0.127	94.864	92.81486	36.01	0.328217	0
1	10/03/15	15:59:06	92	88.02	0.146	0.132	95.35	92.921833	35.94	1.787835	6.82
1	10/03/15	15:59:36	91	90.1	0.136	0.133	93.974	92.767783	35.9	1.363765	6.82
1	10/03/15	16:00:06	100	91.41	0.13	0.131	90.522	92.417866	35.87	1.411231	8.86
