# Supplementary material for: The geometric approach to human stress based on stress-related surrogate measures
Source: PLoS One. 2021 Jan 25;16(1):e0219414. doi: 10.1371/journal.pone.0219414 (PMC7833219; doi:10.1371/journal.pone.0219414)
Supplement: S1 Data — (ZIP) [file pone.0219414.s002.zip › Data/20150310154412_VSM00_XX_TM5_0031_RO10.Part 2.csv]

# Created by Matlab Algo on 2015-03-20 11:14:43
SetLabels
AlgoVersion	AppVersion
2.0.0	0.0.0
Labels
Index	SDFFileName
1	20150310154412_VSM00_XX_TM5_0031_RO10				Carlotta Sola Part 2
Data
Index	Date	Time	HR	HRf	PPG	PPGf	SpO2	SpO2f	Ted_skin_Temp	Mov	Steps
1	10/03/15	12:00:30	103	106.56	0.055	0.056	94.292	95.434832	34.26	0.994158	27.95
1	10/03/15	12:01:00	117	110.88	0.058	0.054	97.044	95.902028	34.26	1.631144	4.77
1	10/03/15	12:01:30	117	113.43	0.048	0.051	97.044	96.211372	34.26	3.159448	49.09
1	10/03/15	12:02:00	111	113.11	0.054	0.049	96.849	96.521591	34.26	0.157163	1.36
1	10/03/15	12:02:30	111	110.52	0.048	0.051	92.946	96.796352	34.26	0.361457	0
1	10/03/15	12:03:00	108	106.94	0.044	0.056	99.479	97.178212	34.3	1.185815	1.36
1	10/03/15	12:03:30	108	102.73	0.058	0.064	98.908	97.081866	34.3	0.756232	0
1	10/03/15	12:04:00	96	98.75	0.078	0.073	95.371	96.438061	34.33	0.209914	0
1	10/03/15	12:04:30	87	96.57	0.101	0.135	95.236	95.566924	34.33	0.186785	0
1	10/03/15	12:05:00	98	97.84	0.063	0.006	95.932	94.539872	34.36	1.164877	2.73
1	10/03/15	12:05:30	103	101.16	0.095	-0.102	92.025	93.417622	34.4	1.359842	6.82
1	10/03/15	12:06:00	112	104.54	0.078	-0.072	92.126	92.579992	34.36	2.392655	12.95
1	10/03/15	12:06:30	97	106.97	0.055	0.144	91.981	92.077057	34.33	0.540104	0
1	10/03/15	12:07:00	111	109.21	0.07	0.53	91.843	91.878521	34.3	5.779036	53.86
1	10/03/15	12:07:30	124	110.48	0.087	1.013	92.28	91.628208	34.23	5.195949	64.09
1	10/03/15	12:08:00	115	109.71	0.065	1.481	92.5	91.20844	34.19	5.453122	66.14
1	10/03/15	12:08:30	91	108.22	6.87	1.8	91.104	90.813528	34.09	5.453122	42.95
1	10/03/15	12:09:00	120	107.15	0.038	1.473	89.5	90.571979	34.09	3.723906	61.36
1	10/03/15	12:09:30	120	104.43	0.113	1.006	89.543	90.561222	34.06	1.300119	2.73
1	10/03/15	12:10:00	85	98.67	0.048	0.531	89.543	90.947471	34.09	0.350596	0
1	10/03/15	12:10:30	87	91.37	0.021	0.16	92.613	91.666946	34.16	0.39578	0
1	10/03/15	12:11:00	75	84.76	0.136	-0.035	92.613	92.485729	34.23	0.15404	0
1	10/03/15	12:11:30	77	80.07	0.172	-0.048	95.408	93.238792	34.3	0.429371	0
1	10/03/15	12:12:00	78	77.22	0.179	0.071	93.152	93.785202	34.33	0.176786	0
1	10/03/15	12:12:30	75	76.87	0.127	0.2	92.736	94.341592	34.36	0.271568	0
1	10/03/15	12:13:00	83	78.41	0.134	0.134	95.171	94.987485	34.4	0.4039	0
1	10/03/15	12:13:30	83	79.96	0.095	0.12	95.942	95.361419	34.4	0.215834	0
1	10/03/15	12:14:00	78	80.26	0.121	0.106	94.603	95.46047	34.4	0.294707	0
1	10/03/15	12:14:30	81	79.9	0.097	0.098	97.683	95.605345	34.4	0.167605	0
1	10/03/15	12:15:00	77	79.19	0.086	0.096	96.526	95.63374	34.43	0.15299	0
1	10/03/15	12:15:30	81	79.54	0.093	0.097	93.833	95.728208	34.4	0.153796	0
1	10/03/15	12:16:00	77	80.33	0.117	0.1	93.83	96.009807	34.43	0.158654	0
1	10/03/15	12:16:30	86	81.62	0.09	0.101	94.942	96.433681	34.4	0.35226	0
1	10/03/15	12:17:00	76	82.62	0.122	0.103	100	96.861544	34.43	0.152372	0
1	10/03/15	12:17:30	87	83.54	0.084	0.103	98.677	96.68867	34.43	0.387267	0
1	10/03/15	12:18:00	88	83.46	0.103	0.106	93.585	95.987577	34.5	0.178858	0
1	10/03/15	12:18:30	86	82.28	0.13	0.11	95.18	95.458928	34.5	0.172348	0
1	10/03/15	12:19:00	70	80.49	0.095	0.115	92.989	95.144233	34.54	0.16333	0
1	10/03/15	12:19:30	83	80.12	0.119	0.122	95.186	94.984887	34.54	0.211522	0
1	10/03/15	12:20:00	81	80.27	0.126	0.126	96.983	94.859954	34.57	0.180868	0
1	10/03/15	12:20:30	81	81.21	0.14	0.126	93.735	94.620533	34.57	0.181827	0
1	10/03/15	12:21:00	79	82.3	0.134	0.12	94.891	94.234643	34.57	0.197371	0
1	10/03/15	12:21:30	85	83.81	0.117	0.112	96.83	93.490646	34.57	0.461739	0
1	10/03/15	12:22:00	90	84.47	0.077	0.104	88.894	92.644605	34.6	0.202644	0
1	10/03/15	12:22:30	86	84.09	0.082	0.101	88.604	92.522155	34.64	0.254439	0
1	10/03/15	12:23:00	77	83.57	0.111	0.098	97.156	93.162562	34.64	0.232648	0
1	10/03/15	12:23:30	85	84.4	0.114	0.098	93.894	93.882036	34.64	0.25967	0
1	10/03/15	12:24:00	82	85.45	0.101	0.098	92.633	94.318937	34.67	0.199384	0
1	10/03/15	12:24:30	90	86.55	0.105	0.101	96.286	94.244932	34.71	0.339392	0
1	10/03/15	12:25:00	86	87.06	0.092	0.105	94.793	93.648925	34.74	0.505797	0
1	10/03/15	12:25:30	92	87	0.088	0.11	92.758	92.721559	34.74	0.180994	0
1	10/03/15	12:26:00	87	85.81	0.097	0.117	91.779	91.842993	34.78	0.52928	0
1	10/03/15	12:26:30	82	83.86	0.196	0.124	88.484	91.574908	34.78	0.575361	0
1	10/03/15	12:27:00	76	82.08	0.114	0.123	89.559	92.130472	34.81	0.246289	0
1	10/03/15	12:27:30	82	81.65	0.106	0.119	96.184	93.074019	34.84	0.199688	0
1	10/03/15	12:28:00	87	82.07	0.086	0.114	97.126	93.822686	34.84	0.212323	0
1	10/03/15	12:28:30	81	82.38	0.127	0.113	92.186	94.088556	34.84	0.160095	0
1	10/03/15	12:29:00	83	82.85	0.105	0.111	93.224	94.042232	34.84	0.24223	0
1	10/03/15	12:29:30	81	83.52	0.121	0.111	94.158	93.743515	34.91	0.211199	0
1	10/03/15	12:30:00	87	84.22	0.114	0.111	93.776	93.305299	34.91	0.200873	0
1	10/03/15	12:30:30	87	84.76	0.107	0.109	92.468	92.991851	34.95	0.269905	0
1	10/03/15	12:31:00	80	85.23	0.116	0.105	92.519	93.155815	34.95	0.222734	0
1	10/03/15	12:31:30	82	86.11	0.1	0.101	94.36	93.812652	34.98	0.148175	0
1	10/03/15	12:32:00	97	86.6	0.06	0.102	94.348	94.609297	34.98	0.579161	0
1	10/03/15	12:32:30	84	85.69	0.132	0.108	94.76	95.450628	34.98	0.414951	0
1	10/03/15	12:33:00	83	84.48	0.121	0.112	96.44	96.351256	34.98	0.234363	0
1	10/03/15	12:33:30	83	83.11	0.112	0.117	97.64	96.988692	35.01	0.304211	0
1	10/03/15	12:34:00	81	82.21	0.129	0.118	97.846	97.020656	35.05	0.465928	0
1	10/03/15	12:34:30	81	81.74	0.108	0.116	97.189	96.457419	35.05	0.256691	0
1	10/03/15	12:35:30	81	81.78	0.115	0.114	94.894	95.721781	35.08	0.273433	0
1	10/03/15	12:36:00	85	82.08	0.105	0.11	94.543	95.423241	35.08	0.506995	0
1	10/03/15	12:36:30	80	82.25	0.112	0.108	95.037	95.092653	35.08	0.264408	0
1	10/03/15	12:37:00	84	81.99	0.107	0.107	93.148	94.454827	35.12	0.207185	0
1	10/03/15	12:37:30	85	81.32	0.094	0.108	93.393	93.672089	35.12	0.367533	0
1	10/03/15	12:38:00	74	80.45	0.142	0.112	97.282	92.706864	35.15	0.17229	0.68
1	10/03/15	12:38:30	81	80.12	0.094	0.117	94.984	91.604732	35.15	0.166712	0
1	10/03/15	12:39:00	80	80.2	0.107	0.122	86.755	90.835095	35.19	0.156912	0
1	10/03/15	12:39:30	86	80.43	0.131	0.127	80.689	91.147556	35.19	0.825581	0
1	10/03/15	12:40:00	75	80.51	0.16	0.131	97.065	92.788573	35.19	0.171298	0
1	10/03/15	12:40:30	83	81.86	0.132	0.128	98.558	94.099174	35.19	0.362333	0
1	10/03/15	12:41:00	87	84.32	0.104	0.12	95.782	94.49604	35.19	0.509725	0
1	10/03/15	12:41:30	82	87.53	0.105	0.111	96.307	94.068982	35.19	0.16073	0
1	10/03/15	12:42:00	91	91.59	0.101	0.103	90.304	92.775786	35.22	0.452904	0
1	10/03/15	12:42:30	91	95.46	0.122	0.123	89.105	91.174103	35.19	1.109085	1.36
1	10/03/15	12:43:00	106	97.56	0.077	0.057	89.044	90.113459	35.19	0.771855	0
1	10/03/15	12:43:30	104	96.35	0.055	-0.006	89.973	90.17177	35.19	1.113187	2.73
1	10/03/15	12:44:00	89	92.22	0.112	-0.01	92.348	91.178829	35.19	0.415368	0
1	10/03/15	12:44:30	89	87.67	0.109	0.092	91.848	91.931443	35.19	0.694826	0
1	10/03/15	12:45:00	80	83.76	0.114	0.318	91.076	92.009967	35.19	3.381067	34.77
1	10/03/15	12:45:30	77	82.52	0.072	0.641	92.843	91.147021	35.15	1.489279	13.64
1	10/03/15	12:46:00	80	84.99	0.15	0.995	92.324	89.071881	35.15	3.830625	35.45
1	10/03/15	12:46:30	95	90.41	3.555	1.287	84.881	86.158326	35.15	3.830625	75
1	10/03/15	12:47:00	95	96.63	0.842	1.233	84.881	83.312693	35.05	3.830625	62.05
1	10/03/15	12:47:30	103	102.16	0.997	1.014	79.12	80.856346	34.98	4.901611	61.36
1	10/03/15	12:48:00	103	105.85	0.361	0.683	79.21	79.128977	34.95	4.281841	61.36
1	10/03/15	12:48:30	109	106.96	0.082	0.36	79.15	78.185039	34.88	4.281841	37.5
1	10/03/15	12:49:30	100	105.44	0.091	0.128	79.22	78.169429	34.81	2.2839	34.77
1	10/03/15	12:50:00	99	102.54	0.127	0.025	79.031	79.094551	34.71	0.686427	12.95
1	10/03/15	12:50:30	95	99.45	0.077	0.039	80.1	80.774547	34.71	0.877518	9.55
1	10/03/15	12:51:00	99	97.23	0.155	0.109	79.376	83.177881	34.67	1.56108	27.95
1	10/03/15	12:51:30	85	95.72	0.141	0.106	88.29	86.135226	34.71	0.176914	9.55
1	10/03/15	12:52:00	90	95.96	0.095	0.115	88.29	88.70998	34.67	4.285727	21.82
1	10/03/15	12:52:30	105	97.27	0.071	0.105	92.271	90.522934	34.67	3.110877	16.36
1	10/03/15	12:53:00	100	98.67	0.11	0.098	91.409	91.335267	34.67	2.487111	19.77
1	10/03/15	12:53:30	102	100.41	0.099	0.094	90.887	91.39664	34.67	1.908005	21.14
1	10/03/15	12:54:00	99	102.44	0.082	0.091	90.972	91.112769	34.64	0.647475	6.14
1	10/03/15	12:54:30	96	105.16	0.11	0.087	88.747	90.865594	34.64	1.827532	12.95
1	10/03/15	12:55:00	115	108.48	0.076	0.085	91.704	91.022751	34.64	3.888697	63.41
1	10/03/15	12:55:30	115	111.37	0.074	0.082	91.582	91.574528	34.64	5.226129	65.45
1	10/03/15	12:56:00	113	114.23	0.096	0.081	92.337	92.050797	34.6	4.288033	64.09
1	10/03/15	12:56:30	115	115.86	0.052	0.083	92.997	92.254806	34.57	4.151335	57.95
1	10/03/15	12:57:00	113	115.33	0.092	0.088	92.237	92.162603	34.54	4.880691	64.77
1	10/03/15	12:57:30	115	112.63	0.112	0.093	91.465	91.870873	34.5	5.34227	64.09
1	10/03/15	12:58:00	109	107.92	0.118	0.096	91.63	91.5462	34.5	2.024317	33.41
1	10/03/15	12:58:30	111	102.18	0.057	0.096	92.069	91.217976	34.5	0.347035	0
1	10/03/15	12:59:00	92	95.88	0.102	0.097	88.073	90.993419	34.5	1.825464	15
1	10/03/15	12:59:30	79	90.11	0.113	0.1	93.265	91.179206	34.5	0.680937	1.36
1	10/03/15	13:00:00	89	86.94	0.086	0.102	92.93	91.630767	34.5	0.319311	0
1	10/03/15	13:00:30	88	85.96	0.122	0.105	90.474	92.421616	34.5	0.706817	0
1	10/03/15	13:01:00	90	86.88	0.086	0.105	92.897	93.598237	34.5	0.331894	0
1	10/03/15	13:01:30	84	88.25	0.118	0.105	93.482	94.84635	34.5	0.22191	0
1	10/03/15	13:02:00	88	89.47	0.104	0.1	97.197	95.817224	34.54	0.462398	0
1	10/03/15	13:02:30	92	90.13	0.109	0.092	98.347	96.062088	34.54	0.963577	0
1	10/03/15	13:03:00	100	89.67	0.057	0.085	96.671	95.430081	34.54	0.402876	0
1	10/03/15	13:03:30	84	88.31	0.07	0.083	93.404	94.310353	34.54	0.568716	0.68
1	10/03/15	13:04:00	83	87.54	0.1	0.083	91.408	93.099341	34.54	0.470455	0
1	10/03/15	13:04:30	80	87.61	0.088	0.082	91.887	92.329426	34.54	0.296124	0
1	10/03/15	13:05:00	98	89.21	0.057	0.081	91.513	92.245012	34.5	0.447512	0
1	10/03/15	13:05:30	95	91.22	0.108	0.08	93.371	92.808812	34.54	0.607068	0
1	10/03/15	13:06:00	88	94.05	0.081	0.074	93.412	93.659771	34.54	0.217656	0
1	10/03/15	13:06:30	94	96.9	0.068	0.067	95.585	94.365584	34.5	0.272499	0
1	10/03/15	13:07:00	94	98.84	0.025	0.062	95.585	94.570743	34.5	0.161553	0
1	10/03/15	13:07:30	105	99.48	0.069	0.065	94.295	94.473915	34.5	0.815833	0
1	10/03/15	13:08:00	101	98.45	0.105	0.071	94.556	94.347949	34.43	0.736124	0
1	10/03/15	13:08:30	101	95.56	0.036	0.075	94.556	94.30099	34.47	0.360548	0
1	10/03/15	13:09:00	89	91.75	0.1	0.082	92.904	94.395885	34.47	0.285567	0
1	10/03/15	13:09:30	82	88.16	0.111	0.086	94.51	94.624017	34.5	0.66777	0
1	10/03/15	13:10:00	97	85.78	0.069	0.085	96.111	94.649406	34.5	1.288827	4.09
1	10/03/15	13:10:30	82	84.05	0.08	0.086	96.4	94.341045	34.5	0.309203	0
1	10/03/15	13:11:00	70	83.54	0.085	0.089	92.938	93.755344	34.5	0.159893	0
1	10/03/15	13:11:30	87	84	0.093	0.095	92.099	93.297342	34.5	0.310035	0
1	10/03/15	13:12:00	96	83.95	0.098	0.101	92.197	93.067047	34.5	0.438749	0
1	10/03/15	13:12:30	86	82.56	0.109	0.105	92.519	93.157064	34.5	0.304265	0
1	10/03/15	13:13:00	72	81.38	0.116	0.106	93.953	93.594842	34.54	0.173623	0
1	10/03/15	13:13:30	82	81.81	0.11	0.102	96.101	94.103139	34.54	0.230528	0
1	10/03/15	13:14:00	78	82.97	0.083	0.092	94.315	94.238657	34.5	0.195561	0
1	10/03/15	13:14:30	83	84.62	0.086	0.084	92.426	93.959562	34.54	0.23833	0
1	10/03/15	13:15:00	97	86.97	0.066	0.076	93.239	93.443329	34.54	0.457733	0
1	10/03/15	13:15:30	87	88.64	0.075	0.07	94.994	92.72932	34.57	0.339285	0
1	10/03/15	13:16:00	94	89.31	0.051	0.067	91.79	92.023074	34.57	0.187862	0
1	10/03/15	13:16:30	79	88.43	0.095	0.07	90.009	91.763795	34.57	0.504903	0
1	10/03/15	13:17:00	85	87.36	0.077	0.078	90.009	91.956409	34.57	0.528048	0
1	10/03/15	13:17:30	93	86.35	0.087	0.087	92.487	92.36537	34.57	0.676056	0
1	10/03/15	13:18:00	90	84.88	0.036	0.099	92.487	92.774646	34.54	0.585474	0
1	10/03/15	13:18:30	80	83.25	0.167	0.116	93.727	93.152617	34.5	0.217801	0
1	10/03/15	13:19:00	83	82.15	0.15	0.126	96.342	93.377269	34.47	0.219298	0
1	10/03/15	13:19:30	79	81.4	0.124	0.131	90.512	93.171289	34.47	0.183821	0
1	10/03/15	13:20:00	81	82	0.122	0.13	90.447	92.969856	34.5	0.352094	0
1	10/03/15	13:20:30	88	83.64	0.085	0.126	94.998	92.960761	34.54	0.202436	0
1	10/03/15	13:21:00	81	86.01	0.184	0.119	94.071	92.910491	34.54	0.36764	0
1	10/03/15	13:21:30	84	88.34	0.082	0.108	92.717	92.878435	34.54	0.290254	0
1	10/03/15	13:22:00	100	89.65	0.111	0.103	91.687	92.862687	34.57	0.436371	2.05
1	10/03/15	13:22:30	89	89.33	0.088	0.102	92.537	92.830785	34.57	0.385967	0
1	10/03/15	13:23:00	90	88.11	0.084	0.103	93.251	92.665676	34.57	0.244705	0
1	10/03/15	13:23:30	83	86.72	0.117	0.108	92.725	92.332809	34.57	0.284835	0
1	10/03/15	13:24:00	82	85.58	0.119	0.113	92.89	92.094664	34.54	0.23777	0
1	10/03/15	13:24:30	82	85.13	0.153	0.115	91.461	91.904581	34.57	0.275388	0
1	10/03/15	13:25:00	91	85.24	0.081	0.113	90.031	91.7657	34.57	0.201932	0
1	10/03/15	13:25:30	90	85.27	0.101	0.11	92.117	91.880162	34.54	1.604688	3.41
1	10/03/15	13:26:00	80	84.82	0.131	0.109	93.014	92.056096	34.54	0.182592	0
1	10/03/15	13:26:30	88	84.52	0.095	0.108	92.499	92.153696	34.57	0.343029	0
1	10/03/15	13:27:00	75	84.7	0.094	0.109	91.738	92.035501	34.57	0.328673	0
1	10/03/15	13:27:30	94	85.67	0.119	0.112	92.26	91.872674	34.57	0.580265	0
1	10/03/15	13:28:00	83	86.48	0.136	0.112	91.978	91.805786	34.57	0.267494	0
1	10/03/15	13:28:30	87	88.22	0.096	0.108	91.519	91.96093	34.57	0.602662	0
1	10/03/15	13:29:00	93	89.9	0.122	0.103	91.017	92.457864	34.57	0.640311	0
1	10/03/15	13:29:30	94	90.46	0.068	0.098	93.041	93.278496	34.57	0.212382	0
1	10/03/15	13:30:00	86	90.29	0.09	0.094	94.357	94.027482	34.57	0.238714	0
1	10/03/15	13:30:30	85	90.18	0.107	0.091	97.181	94.475998	34.57	0.300424	0
1	10/03/15	13:31:00	100	90.48	0.086	0.089	94.016	94.452314	34.57	0.338049	0
1	10/03/15	13:31:30	91	90.56	0.092	0.089	93.245	94.165652	34.6	0.382693	0
1	10/03/15	13:32:00	79	90.45	0.092	0.089	93.28	93.809342	34.57	0.455912	0
1	10/03/15	13:32:30	96	91.07	0.076	0.088	93.385	93.55248	34.57	0.382447	0
1	10/03/15	13:33:00	95	90.53	0.081	0.091	93.565	93.513555	34.57	0.202016	0
1	10/03/15	13:33:30	88	89.04	0.122	0.097	94.426	93.682693	34.54	0.220555	0
1	10/03/15	13:34:00	94	88.03	0.086	0.101	93.616	93.871562	34.54	0.788227	0
1	10/03/15	13:34:30	82	88.23	0.103	0.103	93.142	94.03608	34.54	0.449648	0
1	10/03/15	13:35:00	86	91.12	0.098	0.1	95.42	94.121427	34.54	0.27813	0
1	10/03/15	13:35:30	89	95.02	0.114	0.095	94.105	94.151597	34.54	1.532309	0.68
1	10/03/15	13:36:00	90	99.54	0.112	0.086	95	94.271213	34.5	1.042846	0
1	10/03/15	13:36:30	114	103.35	0.036	0.076	93.93	94.52812	34.54	0.299592	0
1	10/03/15	13:37:00	109	104.72	0.06	0.071	94.799	94.932433	34.54	0.264938	0
1	10/03/15	13:37:30	100	102.91	0.069	0.072	95.584	95.412689	34.57	0.205643	0
1	10/03/15	13:38:00	93	97.53	0.106	0.082	96.101	95.869384	34.57	0.46704	0
1	10/03/15	13:38:30	80	89.63	0.111	0.098	96.63	96.257818	34.57	0.233977	0
1	10/03/15	13:39:00	101	81.82	0.083	0.12	96.034	96.443063	34.57	0.257631	0
1	10/03/15	13:39:30	100	73.66	0.13	0.146	97	96.289159	34.6	0.642802	0
1	10/03/15	13:40:00	61	68.12	0.149	0.166	96.192	95.826488	34.6	0.56658	0
1	10/03/15	13:40:30	43	67.3	0.254	0.176	95.867	95.174064	34.6	0.659815	0
1	10/03/15	13:41:00	45	72.13	0.186	0.169	96	94.434261	34.57	0.704613	0
1	10/03/15	13:41:30	96	79.98	0.108	0.147	93.161	93.680188	34.57	1.528581	0
1	10/03/15	13:42:00	91	87.23	0.146	0.122	91.996	93.08385	34.57	1.034737	0.68
1	10/03/15	13:42:30	92	93.03	0.058	0.097	92.516	92.748739	34.57	0.487797	0
1	10/03/15	13:43:00	103	97.14	0.082	0.081	93.821	92.553653	34.57	0.793689	0
1	10/03/15	13:43:30	93	98.49	0.067	0.074	93.302	92.402492	34.57	0.470366	0
1	10/03/15	13:44:00	95	98.47	0.082	0.076	90.777	92.293991	34.6	0.250315	0
1	10/03/15	13:44:30	96	98.48	0.092	0.082	91.658	92.191805	34.6	0.318113	0
1	10/03/15	13:45:00	98	98.99	0.104	0.085	93.349	92.027982	34.64	0.260208	0
1	10/03/15	13:45:30	109	98.68	0.067	0.086	91.801	91.773954	34.64	0.659637	0
1	10/03/15	13:46:00	101	96.34	0.072	0.088	91.81	91.82481	34.71	0.31015	0
1	10/03/15	13:46:30	86	93.62	0.109	0.089	92.715	92.350156	34.71	0.856521	0
1	10/03/15	13:47:00	82	91.55	0.083	0.09	91.253	93.133169	34.71	0.423241	0
1	10/03/15	13:47:30	100	91.05	0.101	0.09	91.888	93.967643	34.67	0.731741	0
1	10/03/15	13:48:00	88	91.23	0.088	0.087	97.139	94.694771	34.71	0.448075	0
1	10/03/15	13:48:30	89	92.2	0.06	0.084	97	94.863892	34.71	0.492154	0
1	10/03/15	13:49:00	96	93.26	0.113	0.082	96.626	94.397721	34.71	0.280746	1.36
1	10/03/15	13:49:30	95	93.65	0.063	0.079	91.429	93.605292	34.67	0.183078	0
1	10/03/15	13:50:00	89	93.14	0.084	0.081	90.027	93.230881	34.64	0.221948	0
1	10/03/15	13:50:30	101	92.44	0.07	0.086	92.849	93.439287	34.67	0.293576	0
1	10/03/15	13:51:00	82	91.43	0.084	0.09	95.586	93.980852	34.67	0.242938	0
1	10/03/15	13:51:30	91	91.13	0.122	0.095	94.515	94.535853	34.71	0.883779	0
1	10/03/15	13:52:00	96	90.97	0.09	0.094	96.158	94.853335	34.71	0.259902	0
1	10/03/15	13:52:30	93	91.77	0.091	0.09	96.347	94.488398	34.71	0.354382	0
1	10/03/15	13:53:00	91	93.4	0.087	0.084	92.052	93.546901	34.71	0.206922	0
1	10/03/15	13:53:30	90	95.49	0.068	0.075	90.951	92.5893	34.71	0.199494	0
1	10/03/15	13:54:00	98	97.7	0.053	0.068	92.737	92.167598	34.71	0.464851	0
1	10/03/15	13:54:30	101	99	0.092	0.064	91.899	92.275286	34.67	0.456216	0
1	10/03/15	13:55:00	111	99.63	0.045	0.061	92.098	92.763624	34.67	0.581113	0
1	10/03/15	13:55:30	111	99.91	0.048	0.062	92.098	93.295591	34.64	0.932282	0
1	10/03/15	13:56:00	89	100.66	0.085	0.064	94.762	93.57475	34.64	0.171934	0
1	10/03/15	13:56:30	89	102.99	0.055	0.064	94.762	93.317844	34.67	0.652345	0.68
1	10/03/15	13:57:00	108	106.89	0.072	0.064	93.437	92.606485	34.64	0.837559	1.36
1	10/03/15	13:57:30	117	111.94	0.057	0.063	90.85	91.889064	34.64	0.597611	0
1	10/03/15	13:58:00	126	116.83	0.072	0.064	90.123	91.544047	34.64	2.427938	30.68
1	10/03/15	13:58:30	110	120.25	0.055	0.065	90.696	91.643057	34.64	0.30337	1.36
1	10/03/15	13:59:00	121	122.97	0.057	0.066	92.74	92.099325	34.6	4.44478	53.86
1	10/03/15	13:59:30	121	124.01	0.071	0.069	92.74	92.581808	34.6	4.302706	56.59
1	10/03/15	14:00:00	131	123.91	0.091	0.073	93.485	92.791693	34.6	4.494349	62.05
