# Supplementary material for: The geometric approach to human stress based on stress-related surrogate measures
Source: PLoS One. 2021 Jan 25;16(1):e0219414. doi: 10.1371/journal.pone.0219414 (PMC7833219; doi:10.1371/journal.pone.0219414)
Supplement: S1 Data — (ZIP) [file pone.0219414.s002.zip › Data/20150310154412_VSM00_XX_TM5_0031_RO10.Part 5.csv]

# Created by Matlab Algo on 2015-03-20 11:14:43
SetLabels
AlgoVersion	AppVersion
2.0.0	0.0.0
Labels
Index	SDFFileName
1	20150310154412_VSM00_XX_TM5_0031_RO10				Carlotta Sola Part 5
Data
Index	Date	Time	HR	HRf	PPG	PPGf	SpO2	SpO2f	Ted_skin_Temp	Mov	Steps
1	10/03/15	18:00:06	101	99.38	0.182	0.201	90.715	92.347535	35.84	1.095372	3.41
1	10/03/15	18:00:36	107	100.38	0.217	0.205	90.356	90.925325	35.87	2.039177	2.73
1	10/03/15	18:07:06	107	98.58	0.284	0.201	90.356	89.785308	36.25	0.695938	6.82
1	10/03/15	18:07:36	98	94.11	0.176	0.19	89.357	89.214315	36.25	3.881411	50.45
1	10/03/15	18:08:06	89	88.07	0.114	0.184	89.326	89.136547	36.28	0.968043	5.45
1	10/03/15	18:08:36	77	81.76	0.171	0.195	88.954	89.394916	36.25	0.872762	0
1	10/03/15	18:09:06	72	76.54	0.218	0.216	89.228	89.770484	36.25	0.211157	0
1	10/03/15	18:09:36	72	73.5	0.287	0.241	89.228	90.161622	36.28	2.015163	4.09
1	10/03/15	18:10:06	74	72.47	0.252	0.261	92.574	90.442214	36.28	0.591542	0
1	10/03/15	18:10:36	76	72.67	0.275	0.273	89.505	90.771587	36.28	0.214127	0
1	10/03/15	18:11:06	73	73.47	0.305	0.27	90.058	91.442235	36.31	0.610765	0
1	10/03/15	18:11:36	75	74.96	0.244	0.253	92.89	92.484998	36.31	1.216896	0.68
1	10/03/15	18:12:06	70	76.3	0.219	0.235	91.855	93.686127	36.31	0.178591	0
1	10/03/15	18:12:36	82	77.7	0.211	0.226	97.202	95.012163	36.31	0.396815	0
1	10/03/15	18:13:06	79	78.55	0.222	0.224	96.832	96.062375	36.31	0.146459	0
1	10/03/15	18:13:36	82	78.6	0.212	0.228	97.08	96.912335	36.28	0.162923	0
1	10/03/15	18:14:06	78	77.55	0.246	0.234	96.397	97.410849	36.28	0.140725	0
1	10/03/15	18:14:36	75	76.28	0.268	0.238	97.181	97.686699	36.28	0.138249	0
1	10/03/15	18:15:06	72	75.79	0.234	0.233	98.143	98.01553	36.28	0.14028	0
1	10/03/15	18:15:36	79	76.75	0.219	0.222	98.677	98.385797	36.25	0.151783	0
1	10/03/15	18:16:06	78	79.1	0.184	0.207	99.478	98.659426	36.25	0.311084	0
1	10/03/15	18:16:36	77	82.89	0.215	0.194	98.544	98.809289	36.25	0.153689	0
1	10/03/15	18:17:06	91	87.19	0.175	0.184	96.553	98.756898	36.25	0.147442	0
1	10/03/15	18:17:36	95	90.38	0.177	0.18	100	98.752632	36.25	0.225443	0
1	10/03/15	18:18:06	91	91.71	0.179	0.182	99.458	98.471695	36.25	0.155112	0
1	10/03/15	18:18:36	90	91.15	0.187	0.188	96.48	97.949996	36.21	0.198002	0
1	10/03/15	18:19:06	94	89.49	0.19	0.194	96.76	97.490192	36.25	0.195265	0
1	10/03/15	18:19:36	84	87.07	0.212	0.201	98.224	97.156725	36.25	0.191302	0
1	10/03/15	18:20:06	83	85.3	0.222	0.206	97.184	96.779934	36.25	0.193687	0
1	10/03/15	18:20:36	83	84.45	0.2	0.213	96.379	96.464172	36.25	0.148777	0
1	10/03/15	18:21:06	85	83.97	0.209	0.222	94.723	96.316702	36.25	0.142493	0
1	10/03/15	18:21:36	82	83.46	0.226	0.229	96.796	96.737555	36.25	0.16507	0
1	10/03/15	18:22:06	93	83.56	0.196	0.23	98.975	97.310365	36.25	0.239776	0
1	10/03/15	18:22:36	82	84.25	0.296	0.223	96.169	97.587623	36.25	0.778379	0
1	10/03/15	18:23:06	84	86.66	0.204	0.203	96.108	97.53552	36.21	0.261887	0
1	10/03/15	18:23:36	79	90.81	0.222	0.178	99.006	96.94355	36.25	0.343112	0
1	10/03/15	18:24:06	79	97.04	0.062	0.15	99.006	95.589559	36.21	2.020032	6.82
1	10/03/15	18:24:36	115	103.48	0.117	0.136	96.576	93.679922	36.21	1.274522	10.23
1	10/03/15	18:25:06	111	108.25	0.152	0.135	86.569	91.883022	36.21	1.311868	0
1	10/03/15	18:25:36	110	110.95	0.174	0.147	88.497	91.327521	36.21	1.290677	0
1	10/03/15	18:26:06	109	111.85	0.158	0.165	92.894	91.837476	36.21	1.298751	0
1	10/03/15	18:26:36	109	111.41	0.166	0.188	92.894	92.851309	36.18	1.49753	1.36
1	10/03/15	18:27:06	112	110.63	0.216	0.207	95.315	94.002835	36.18	1.353818	0
1	10/03/15	18:27:36	112	109.82	0.22	0.221	95.315	94.872826	36.14	1.246755	0
1	10/03/15	18:28:06	108	109.78	0.247	0.22	98.396	95.174214	36.11	1.30378	0
1	10/03/15	18:28:36	107	109.59	0.24	0.215	92.913	94.827978	36.07	1.410661	0
1	10/03/15	18:29:06	113	109.04	0.169	0.21	92.412	94.577546	36.07	1.139503	0
1	10/03/15	18:29:36	109	108.21	0.218	0.21	94.565	95.02582	36.11	1.281007	0
1	10/03/15	18:30:06	105	107.62	0.192	0.215	95.642	95.967937	36.07	1.680061	1.36
1	10/03/15	18:30:36	108	107.74	0.209	0.226	97.938	96.981343	36.07	1.0254	0
1	10/03/15	18:31:06	109	108.22	0.194	0.238	97.843	97.431906	36.07	1.679505	5.45
1	10/03/15	18:31:36	98	107.72	0.419	0.249	97.261	96.912096	36.11	1.426964	6.82
1	10/03/15	18:32:06	117	106.46	0.174	0.243	97.092	95.458414	36.11	1.513451	5.45
1	10/03/15	18:32:36	107	103.42	0.196	0.234	94.311	93.167634	36.11	1.504039	10.23
1	10/03/15	18:33:06	101	99.53	0.219	0.221	90.301	90.939414	36.11	1.625333	4.09
1	10/03/15	18:33:36	93	95.16	0.211	0.208	86.035	89.3338	36.11	0.937366	2.73
1	10/03/15	18:34:06	84	91.54	0.214	0.198	86.338	88.630822	36.11	0.299457	0
1	10/03/15	18:34:36	81	89.28	0.236	0.194	90.79	88.866846	36.11	0.165059	0
1	10/03/15	18:35:06	102	88.74	0.15	0.19	92.593	89.450307	36.11	0.553389	0
1	10/03/15	18:35:36	93	87.94	0.139	0.195	89.584	90.331955	36.11	0.205416	0
1	10/03/15	18:36:06	83	87.08	0.215	0.2	91.984	91.646976	36.11	0.314435	0
1	10/03/15	18:36:36	80	86.14	0.269	0.204	88.859	93.011136	36.11	0.193246	0
1	10/03/15	18:37:06	88	86.02	0.208	0.205	93.887	94.461674	36.14	0.158364	0
1	10/03/15	18:37:36	86	86.35	0.185	0.206	98.556	95.425731	36.14	0.51927	0
1	10/03/15	18:38:06	93	87.06	0.17	0.212	96.48	95.383531	36.14	0.195583	0
1	10/03/15	18:38:36	79	87.77	0.271	0.224	98.527	94.664513	36.11	0.363786	0
1	10/03/15	18:39:06	91	88.61	0.164	0.234	90.669	93.373306	36.11	0.403246	1.36
1	10/03/15	18:39:36	93	87.99	0.274	0.249	89.258	92.315513	36.11	0.488993	0
1	10/03/15	18:40:06	89	86.57	0.336	0.256	90.763	92.134907	36.11	0.510968	0
1	10/03/15	18:40:36	81	85.13	0.209	0.25	91.675	92.744651	36.11	0.807872	2.05
1	10/03/15	18:41:06	80	84.54	0.272	0.242	96.015	93.806616	36.11	0.342972	0
1	10/03/15	18:41:36	86	84.24	0.178	0.236	98.765	94.494341	36.14	0.900267	0.68
1	10/03/15	18:42:06	82	83.45	0.24	0.244	92.094	94.314668	36.14	0.240164	0
1	10/03/15	18:42:36	90	82.89	0.232	0.255	92.415	93.766675	36.14	0.27939	0
1	10/03/15	18:43:06	85	82.67	0.282	0.264	95.197	93.066588	36.14	0.308014	0
1	10/03/15	18:43:36	78	82.93	0.315	0.266	90.174	92.532596	36.18	0.168642	0
1	10/03/15	18:44:06	80	84.58	0.269	0.253	91.271	92.712412	36.18	0.433831	0
1	10/03/15	18:44:36	80	87.45	0.247	0.23	94.868	93.369579	36.21	0.465206	0
1	10/03/15	18:45:06	96	90.64	0.15	0.208	93.739	93.837948	36.21	0.809844	1.36
1	10/03/15	18:45:36	104	92.01	0.148	0.196	94.526	93.914785	36.21	0.781584	0
1	10/03/15	18:46:06	87	90.39	0.228	0.201	95.197	93.515191	36.21	0.250438	0
1	10/03/15	18:46:36	89	86.66	0.23	0.213	92.399	92.823904	36.25	0.165701	0
1	10/03/15	18:47:06	82	81.81	0.256	0.228	91.889	92.086889	36.25	0.954403	0
1	10/03/15	18:47:36	72	78.02	0.203	0.237	88.798	91.572867	36.28	0.357743	0
1	10/03/15	18:48:06	72	77.26	0.241	0.241	91.618	91.680627	36.28	0.500015	0
1	10/03/15	18:48:36	81	79.29	0.265	0.235	95.244	92.215925	36.25	0.219256	0
1	10/03/15	18:49:06	81	82.27	0.223	0.225	92.103	92.887413	36.25	0.275766	1.36
1	10/03/15	18:49:36	85	84.74	0.214	0.221	92.539	93.960412	36.28	0.278565	0
1	10/03/15	18:50:06	100	85.79	0.197	0.22	95.075	95.118315	36.25	0.389886	0
1	10/03/15	18:50:36	83	84.93	0.213	0.22	95.739	95.839577	36.25	0.302928	0
1	10/03/15	18:51:06	78	83.36	0.23	0.219	95.285	95.872407	36.25	0.178834	0
1	10/03/15	18:51:36	74	82.83	0.224	0.219	98.854	95.256695	36.25	0.153203	0
1	10/03/15	18:52:06	74	83.96	0.311	0.227	98.854	93.902986	36.25	1.35036	2.05
1	10/03/15	18:52:36	93	85.36	0.129	0.23	91.207	92.157135	36.21	0.416298	0
1	10/03/15	18:53:06	88	85.85	0.181	0.236	87.43	90.587194	36.21	0.378397	0
1	10/03/15	18:53:36	86	85.47	0.286	0.243	89.017	89.998246	36.21	0.252548	0
1	10/03/15	18:54:06	84	84.65	0.297	0.24	91.366	90.533729	36.21	0.342014	0
1	10/03/15	18:54:36	86	83.24	0.284	0.228	93.374	91.782765	36.21	0.390813	0
1	10/03/15	18:55:06	73	82.92	0.191	0.209	91.74	93.408103	36.25	0.172934	0
1	10/03/15	18:55:36	73	84.97	0.044	0.192	91.74	95.143845	36.25	0.174056	0
1	10/03/15	18:56:06	94	88.3	0.232	0.187	96.97	96.144717	36.25	0.609283	0
1	10/03/15	18:56:36	91	91.24	0.261	0.185	98.26	96.044144	36.25	0.168682	0
1	10/03/15	18:57:06	97	93.6	0.145	0.187	95.822	94.807054	36.25	0.453807	0
1	10/03/15	18:57:36	90	94.92	0.228	0.194	91.916	92.980393	36.25	0.312507	0
1	10/03/15	18:58:06	104	95.75	0.16	0.195	92.689	91.175566	36.25	0.765897	0
1	10/03/15	18:58:36	87	95.25	0.182	0.195	87.297	89.775859	36.25	0.266444	0
1	10/03/15	18:59:06	93	95.08	0.205	0.192	86.158	89.474986	36.18	0.231052	0
1	10/03/15	18:59:36	100	95.16	0.249	0.195	91.053	90.352373	36.21	0.943367	0
1	10/03/15	19:00:06	97	94.1	0.15	0.201	92.739	91.590543	36.21	0.229809	0
1	10/03/15	19:00:36	90	92.52	0.176	0.208	94.154	92.439991	36.18	0.231269	0
1	10/03/15	19:01:06	93	91.84	0.233	0.211	92.984	92.512486	36.18	0.465043	0
1	10/03/15	19:01:36	89	91.51	0.227	0.209	92.599	91.874239	36.18	1.492159	2.73
1	10/03/15	19:02:06	93	92.19	0.205	0.202	90.196	90.634746	36.18	0.386911	0
1	10/03/15	19:02:36	87	93.51	0.252	0.19	87.575	89.059525	36.21	0.231264	0
1	10/03/15	19:03:06	87	96.66	0.072	0.168	87.575	87.901185	36.21	0.732536	0
1	10/03/15	19:03:36	110	99.56	0.175	0.151	87.977	87.534093	36.18	0.884506	0
1	10/03/15	19:04:06	95	100.59	0.126	0.139	89.468	87.992366	36.18	0.287277	0
1	10/03/15	19:04:36	92	100.59	0.197	0.14	87.033	89.096921	36.21	0.203224	0
1	10/03/15	19:05:06	109	99.13	0.15	0.152	88.476	90.902138	36.18	1.417486	0
1	10/03/15	19:05:36	109	95.47	0.067	0.177	88.476	93.144664	36.18	0.207932	0
1	10/03/15	19:06:06	92	91.23	0.218	0.215	98.355	95.129509	36.18	0.239977	0
1	10/03/15	19:06:36	78	87.81	0.32	0.248	97.341	96.29222	36.18	0.286188	0
1	10/03/15	19:07:06	87	87	0.272	0.262	95.536	96.680544	36.21	0.465304	0
1	10/03/15	19:07:36	84	87.29	0.293	0.265	95.704	96.550565	36.25	0.183957	0
1	10/03/15	19:08:06	86	88.36	0.258	0.253	97.552	96.159938	36.28	0.188663	0
1	10/03/15	19:08:36	104	90.29	0.186	0.236	95.014	95.606895	36.28	0.337862	1.36
1	10/03/15	19:09:06	91	91.23	0.196	0.222	93.829	95.312952	36.28	0.175985	0
1	10/03/15	19:09:36	87	91.21	0.231	0.217	95.245	95.356381	36.28	0.59719	0
1	10/03/15	19:10:06	88	91.02	0.217	0.222	96.717	95.53871	36.31	0.176833	0
1	10/03/15	19:10:36	86	91.56	0.272	0.226	96.632	95.669095	36.31	0.18872	0
1	10/03/15	19:11:06	101	93.19	0.213	0.223	95.409	95.770203	36.31	0.271207	0
1	10/03/15	19:11:36	96	94.07	0.199	0.22	94.542	96.046431	36.31	0.197587	0
1	10/03/15	19:12:06	91	94.35	0.237	0.217	96.164	96.599461	36.31	0.175648	0
1	10/03/15	19:12:36	93	94.08	0.197	0.216	97.964	97.186313	36.28	0.175924	0
1	10/03/15	19:13:06	96	92.37	0.227	0.221	98.576	97.66533	36.28	0.178179	0
1	10/03/15	19:13:36	95	90.34	0.184	0.232	97.206	97.945908	36.28	0.435091	0
1	10/03/15	19:14:06	81	88.75	0.316	0.246	97.392	97.890325	36.28	0.149268	0
1	10/03/15	19:14:36	86	88.63	0.238	0.253	99.19	97.422229	36.28	0.235239	0
1	10/03/15	19:15:06	91	89.44	0.242	0.253	96.439	96.487773	36.28	0.225725	0
1	10/03/15	19:15:36	90	89.52	0.238	0.248	94.213	95.589113	36.31	0.179154	0
1	10/03/15	19:16:06	90	89	0.273	0.236	94.924	94.767377	36.31	0.189467	0
1	10/03/15	19:16:36	99	88.38	0.215	0.218	93.763	93.76277	36.31	0.164022	0
1	10/03/15	19:17:06	83	87.51	0.174	0.198	91.738	92.686711	36.31	0.150303	2.05
1	10/03/15	19:17:36	82	88.11	0.202	0.182	93.477	91.66152	36.31	0.273043	0
1	10/03/15	19:18:06	82	91.12	0.133	0.172	93.477	90.379717	36.28	3.119079	8.86
1	10/03/15	19:18:36	94	97.22	0.202	0.165	89.062	88.866154	36.28	0.156361	0
1	10/03/15	19:19:06	115	106.18	0.14	0.162	83.408	87.39337	36.21	5.542956	17.05
1	10/03/15	19:19:36	119	116.57	0.174	0.162	88.99	86.671477	36.21	2.242137	24.55
1	10/03/15	19:20:06	122	128.37	0.139	0.161	89.198	86.537202	36.21	2.372554	8.86
1	10/03/15	19:20:36	136	140.75	0.207	0.164	84.13	87.054612	36.21	4.133674	65.45
1	10/03/15	19:21:06	152	151.81	0.17	0.169	85.385	88.612325	36.21	10.580606	79.09
1	10/03/15	19:21:36	168	160.68	0.103	0.177	92.086	90.901391	36.18	10.501145	89.32
1	10/03/15	19:22:06	172	166.44	0.229	0.189	94.785	92.996477	36.11	10.546103	87.95
1	10/03/15	19:22:36	171	169.58	0.159	0.194	95.303	94.442209	36.11	10.918562	88.64
1	10/03/15	19:23:06	171	170.94	0.232	0.185	95.522	95.117402	36.07	10.195188	86.59
1	10/03/15	19:23:36	162	172.82	0.241	0.163	95.37	95.081848	36.07	11.680739	79.77
1	10/03/15	19:24:06	162	178.74	0.042	0.121	95.37	94.304369	36.07	11.545596	87.95
1	10/03/15	19:24:36	187	187.16	0.112	0.083	92.432	93.164932	36.07	3.58783	57.95
1	10/03/15	19:25:06	187	194.64	0.041	0.052	92.432	92.28056	36.07	0.867162	4.09
1	10/03/15	19:25:36	190	197.28	0.011	0.042	92.14	91.939968	36.07	0.343121	0
1	10/03/15	19:26:06	210	191.75	0.021	0.061	95.495	92.26053	36.18	0.721434	0
1	10/03/15	19:26:36	206	176.5	0.175	0.105	92.14	93.309897	36.21	0.195195	0
1	10/03/15	19:27:06	206	153.05	0.044	0.158	92.14	94.852503	36.28	0.538893	0
1	10/03/15	19:27:36	101	128.19	0.32	0.215	95.495	96.420752	36.28	0.372729	0
1	10/03/15	19:28:06	103	109.11	0.259	0.252	100	97.644329	36.31	0.840216	2.05
1	10/03/15	19:28:36	91	97.04	0.251	0.274	100	98.105555	36.28	0.197289	0
1	10/03/15	19:29:06	94	92.34	0.338	0.279	98.234	97.833686	36.25	0.553273	0
1	10/03/15	19:29:36	98	92.92	0.219	0.268	95.092	97.101164	36.21	1.371499	7.5
1	10/03/15	19:30:06	105	95.46	0.242	0.259	94.219	96.477551	36.18	1.08599	9.55
1	10/03/15	19:30:36	94	96.64	0.26	0.25	96.964	96.346147	36.14	0.466193	0
1	10/03/15	19:31:06	97	96.34	0.233	0.239	97.88	96.637685	36.11	0.395034	4.09
1	10/03/15	19:31:36	94	96.05	0.237	0.229	96.71	97.117061	36.07	0.468868	0
1	10/03/15	19:32:06	98	98.19	0.215	0.21	96.615	97.473059	36.04	0.288148	0
1	10/03/15	19:32:36	100	102.62	0.206	0.19	97.35	97.343817	36.01	0.227757	0
1	10/03/15	19:33:06	106	109.79	0.212	0.169	98.776	96.515052	35.97	4.154005	21.82
1	10/03/15	19:33:36	131	118.35	0.045	0.153	98.776	94.93146	35.9	5.839864	65.45
1	10/03/15	19:34:06	131	126.85	0.198	0.155	92.533	93.375184	35.9	4.320747	63.41
1	10/03/15	19:34:36	133	133.67	0.126	0.163	90.159	91.910843	35.87	3.878679	69.55
1	10/03/15	19:35:06	146	138.02	0.207	0.176	89.299	90.527034	35.84	2.611392	46.36
1	10/03/15	19:35:36	133	139.01	0.206	0.188	90.458	89.224129	35.8	4.089993	32.05
1	10/03/15	19:36:06	139	138.06	0.198	0.194	88.816	87.980339	35.8	3.031669	40.91
1	10/03/15	19:36:36	135	135.76	0.213	0.194	89.48	86.960387	35.8	2.492041	42.27
1	10/03/15	19:37:06	139	133.57	0.13	0.186	87.504	86.207798	35.8	2.981908	55.23
1	10/03/15	19:37:36	124	131.25	0.19	0.183	77.605	85.974601	35.73	1.341412	0
1	10/03/15	19:38:06	123	129.11	0.195	0.182	88.457	86.974153	35.73	1.878021	23.86
1	10/03/15	19:38:36	134	126.49	0.201	0.172	90.083	88.588544	35.73	1.525416	33.41
1	10/03/15	19:39:06	126	122.58	0.127	0.158	91.764	90.37457	35.77	0.190048	0.68
1	10/03/15	19:39:36	125	118.45	0.167	0.147	91.993	91.625091	35.77	2.186215	9.55
1	10/03/15	19:40:06	125	115.24	0.137	0.14	91.993	91.857896	35.77	1.799438	8.86
1	10/03/15	19:40:36	100	114	0.176	0.14	91.165	91.112029	35.77	2.275968	15.68
1	10/03/15	19:41:06	124	115.73	0.025	0.138	91.165	90.079005	35.73	2.761344	29.32
1	10/03/15	19:41:36	124	119.07	0.157	0.153	90.949	89.05231	35.77	2.551049	9.55
1	10/03/15	19:42:06	132	123.02	0.293	0.173	83.286	88.107923	35.73	2.996048	54.55
1	10/03/15	19:42:36	131	125.93	0.178	0.188	84.468	87.462206	35.73	1.469897	23.86
1	10/03/15	19:43:06	119	127.39	0.172	0.204	89.616	86.860388	35.73	1.71599	11.59
1	10/03/15	19:43:36	126	128.19	0.133	0.226	91.644	85.714537	35.66	2.155614	15
1	10/03/15	19:44:06	128	128.17	0.246	0.251	87.271	84.020109	35.66	3.878322	57.27
1	10/03/15	19:44:36	132	128.76	0.429	0.268	73.225	82.503478	35.66	4.625414	65.45
1	10/03/15	19:45:06	132	130.01	0.205	0.261	80.482	82.478218	35.66	2.466412	21.14
1	10/03/15	19:45:36	128	131.5	0.22	0.25	86.781	83.394289	35.66	4.502587	53.18
1	10/03/15	19:46:06	132	132.9	0.259	0.23	82.802	84.769217	35.66	2.565797	40.91
1	10/03/15	19:46:36	128	133.24	0.205	0.201	88.538	86.835293	35.66	1.849416	12.95
1	10/03/15	19:47:06	141	132.89	0.135	0.175	90.991	88.650199	35.66	2.063911	10.91
1	10/03/15	19:47:36	138	130.67	0.166	0.16	89.58	89.633299	35.7	1.706006	2.73
1	10/03/15	19:48:06	119	127.21	0.162	0.157	88.064	89.790208	35.7	0.169391	0
1	10/03/15	19:48:36	126	124.15	0.158	0.157	87.96	89.583586	35.77	1.009021	2.73
1	10/03/15	19:49:06	118	120.94	0.165	0.156	92.174	89.537884	35.8	0.706992	0
1	10/03/15	19:49:36	118	118.94	0.168	0.16	89.191	89.167664	35.84	1.409688	0
1	10/03/15	19:50:06	123	119.22	0.134	0.164	87.934	88.712883	35.84	0.206225	0
1	10/03/15	19:50:36	117	121.33	0.185	0.172	88.906	88.473506	35.87	1.283571	4.77
1	10/03/15	19:51:06	133	125.58	0.216	0.185	86.815	88.242861	35.87	1.078716	36.82
1	10/03/15	19:51:36	119	130.53	0.132	0.198	88.461	88.13319	35.87	3.568443	37.5
1	10/03/15	19:52:06	135	137.01	0.249	0.209	88.821	88.098291	35.9	4.230797	58.64
1	10/03/15	19:52:36	156	144.23	0.213	0.21	88.213	88.046782	35.9	4.992894	64.09
1	10/03/15	19:53:06	150	150.28	0.23	0.216	87.844	87.885155	35.87	5.215602	65.45
1	10/03/15	19:53:36	147	155.22	0.253	0.227	87.646	87.610549	35.87	5.076018	64.77
1	10/03/15	19:54:06	161	158.69	0.193	0.239	88.132	87.534247	35.87	5.218504	66.14
1	10/03/15	19:54:36	162	159.28	0.147	0.256	87.331	87.880783	35.8	5.408494	64.77
1	10/03/15	19:55:06	157	156.51	0.291	0.274	88.21	88.830374	35.8	5.259735	64.77
1	10/03/15	19:55:36	158	150.8	0.387	0.267	88.978	90.41812	35.8	5.37347	64.77
1	10/03/15	19:56:06	144	144	0.314	0.214	92.41	92.409804	35.8	1.938892	23.86
