# Supplementary material for: The geometric approach to human stress based on stress-related surrogate measures
Source: PLoS One. 2021 Jan 25;16(1):e0219414. doi: 10.1371/journal.pone.0219414 (PMC7833219; doi:10.1371/journal.pone.0219414)
Supplement: S1 Data — (ZIP) [file pone.0219414.s002.zip › Data/20150310154412_VSM00_XX_TM5_0031_RO10.Part 4.csv]

# Created by Matlab Algo on 2015-03-20 11:14:43
SetLabels
AlgoVersion	AppVersion
2.0.0	0.0.0
Labels
Index	SDFFileName
1	20150310154412_VSM00_XX_TM5_0031_RO10				Carlotta Sola Part 4
Data
Index	Date	Time	HR	HRf	PPG	PPGf	SpO2	SpO2f	Ted_skin_Temp	Mov	Steps
1	10/03/15	16:00:06	100	91.41	0.13	0.131	90.522	92.417866	35.87	1.411231	8.86
1	10/03/15	16:00:36	81	90.47	0.124	0.13	89.816	92.241066	35.87	1.267595	4.77
1	10/03/15	16:01:06	82	89.09	0.164	0.134	92.513	92.391557	35.84	1.048678	0.68
1	10/03/15	16:01:36	98	87.22	0.084	0.138	94.233	92.72183	35.84	0.745352	1.36
1	10/03/15	16:02:06	90	83.81	0.143	0.15	94.478	93.375026	35.84	1.50602	0
1	10/03/15	16:02:36	77	79.75	0.209	0.162	92.99	94.115306	35.8	0.876306	0
1	10/03/15	16:03:06	69	77.21	0.144	0.168	93.388	94.622824	35.8	0.767162	0
1	10/03/15	16:03:36	76	76.31	0.182	0.167	95.868	94.803103	35.8	0.186443	0
1	10/03/15	16:04:06	75	76.58	0.167	0.159	95.01	94.579591	35.77	0.236936	0
1	10/03/15	16:04:36	78	77.6	0.16	0.147	94.924	94.207331	35.8	0.17178	0
1	10/03/15	16:05:06	87	78.68	0.119	0.136	95.281	93.879405	35.77	0.377127	0
1	10/03/15	16:05:36	78	78.71	0.096	0.127	91.03	93.683816	35.77	0.165631	4.09
1	10/03/15	16:06:06	76	77.79	0.135	0.128	91.305	93.92861	35.77	0.174708	0
1	10/03/15	16:06:36	74	76.45	0.124	0.131	96.851	94.557796	35.77	0.291202	0
1	10/03/15	16:07:06	77	75.65	0.186	0.136	95.764	95.168878	35.77	0.350278	0
1	10/03/15	16:07:36	74	75.7	0.131	0.138	96.194	95.65402	35.73	0.195753	0
1	10/03/15	16:08:06	74	76.71	0.096	0.139	96.408	95.804502	35.73	0.353372	0
1	10/03/15	16:08:36	87	78.78	0.147	0.141	94.803	95.664921	35.73	0.613167	0
1	10/03/15	16:09:06	75	80.23	0.157	0.14	94.23	95.475619	35.7	0.207183	0
1	10/03/15	16:09:36	78	81.28	0.147	0.136	95.812	95.349911	35.7	0.162115	0
1	10/03/15	16:10:06	88	82.32	0.126	0.13	96.037	95.189916	35.7	0.436304	0
1	10/03/15	16:10:36	84	82.9	0.129	0.124	94.5	95.018035	35.66	0.461919	0
1	10/03/15	16:11:06	83	83.23	0.111	0.122	94.729	94.858882	35.66	0.15354	0
1	10/03/15	16:11:36	81	83.61	0.109	0.124	95.227	94.533845	35.66	0.162403	0
1	10/03/15	16:12:06	78	84.65	0.115	0.129	93.677	93.813463	35.66	0.196486	0
1	10/03/15	16:12:36	91	85.74	0.158	0.136	91.349	92.757772	35.7	0.999015	0.68
1	10/03/15	16:13:06	91	85.14	0.148	0.139	92.306	91.612219	35.7	0.983272	0
1	10/03/15	16:13:36	82	83.7	0.156	0.139	94.202	90.426622	35.7	0.510656	0
1	10/03/15	16:14:06	80	82.14	0.144	0.134	87.28	88.925542	35.7	0.196172	0
1	10/03/15	16:14:36	84	80.54	0.066	0.128	84.442	88.024585	35.7	0.14163	0
1	10/03/15	16:15:06	76	79.21	0.131	0.128	89.022	88.243241	35.7	0.208991	0
1	10/03/15	16:15:36	70	78.99	0.161	0.13	89.805	89.156289	35.7	1.293912	0.68
1	10/03/15	16:16:06	87	80.13	0.141	0.131	90.324	90.401689	35.7	0.422756	0
1	10/03/15	16:16:36	90	81.74	0.119	0.13	90.97	91.802729	35.7	0.974669	0
1	10/03/15	16:17:06	78	83	0.109	0.128	92.128	93.046187	35.7	0.211715	0
1	10/03/15	16:17:36	81	84.4	0.158	0.126	99.192	93.702482	35.7	0.402001	0
1	10/03/15	16:18:06	88	86.89	0.115	0.124	91.533	93.256437	35.73	0.161722	0
1	10/03/15	16:18:36	90	91.09	0.101	0.121	90.361	92.647783	35.7	0.307729	0.68
1	10/03/15	16:19:06	95	96.54	0.119	0.121	92.416	92.175405	35.7	0.944241	0.68
1	10/03/15	16:19:36	105	102.31	0.125	0.117	93.315	91.857069	35.7	1.744159	2.73
1	10/03/15	16:20:06	96	105.88	0.152	0.112	90.483	91.842225	35.7	1.757465	12.27
1	10/03/15	16:20:36	96	106.43	0.096	0.106	90.483	92.321478	35.7	3.37574	47.73
1	10/03/15	16:21:06	124	102.67	0.095	0.108	93.286	93.136315	35.7	3.704503	35.45
1	10/03/15	16:21:36	124	94.29	0.041	0.118	93.286	94.088368	35.7	1.207644	8.86
1	10/03/15	16:22:06	70	84.76	0.192	0.138	94.806	94.687657	35.7	0.545964	0
1	10/03/15	16:22:36	70	77.28	0.157	0.158	96.472	94.924463	35.7	0.466362	0
1	10/03/15	16:23:06	69	73.44	0.217	0.175	93.761	94.618832	35.7	0.405806	0
1	10/03/15	16:23:36	83	73.15	0.138	0.183	93.977	94.042893	35.73	0.389907	0
1	10/03/15	16:24:06	71	74.35	0.215	0.186	95.086	93.456022	35.73	0.146194	0
1	10/03/15	16:24:36	78	76.88	0.162	0.177	92.757	93.097388	35.73	0.212476	0
1	10/03/15	16:25:06	85	79.21	0.157	0.164	89.213	93.190846	35.73	0.152974	0.68
1	10/03/15	16:25:36	76	79.87	0.178	0.149	93.879	93.864059	35.73	0.197932	0
1	10/03/15	16:26:06	85	80.64	0.101	0.132	96.735	94.547031	35.77	0.422358	0
1	10/03/15	16:26:36	73	81.83	0.145	0.115	96.31	94.770509	35.77	0.333958	0
1	10/03/15	16:27:06	73	84.29	0.084	0.101	96.31	94.432038	35.77	1.459903	1.36
1	10/03/15	16:27:36	94	87.67	0.092	0.096	93.11	93.765647	35.73	0.815116	1.36
1	10/03/15	16:28:06	95	91.17	0.089	0.098	92.172	92.994831	35.7	0.321637	0
1	10/03/15	16:28:36	84	94.96	0.084	0.104	91.403	92.238213	35.66	1.156947	2.73
1	10/03/15	16:29:06	101	98.83	0.134	0.11	92.003	91.831032	35.66	4.250462	49.09
1	10/03/15	16:29:36	99	100.47	0.127	0.112	92.597	91.844556	35.63	1.286477	13.64
1	10/03/15	16:30:06	105	99.48	0.151	0.113	92.37	92.021206	35.6	2.811665	53.18
1	10/03/15	16:30:36	103	95.42	0.088	0.115	91.885	92.224374	35.6	1.710352	3.41
1	10/03/15	16:31:06	103	89.21	0.069	0.124	91.82	92.396019	35.6	0.320646	0
1	10/03/15	16:31:36	77	82.48	0.141	0.147	91.82	92.53121	35.56	1.059868	1.36
1	10/03/15	16:32:06	71	77.17	0.187	0.176	94.642	92.736589	35.56	0.240088	0
1	10/03/15	16:32:36	70	74.51	0.239	0.201	92.676	92.950027	35.49	0.600728	0
1	10/03/15	16:33:06	78	74.14	0.207	0.216	92.585	93.178937	35.53	0.658679	0
1	10/03/15	16:33:36	80	74.44	0.231	0.219	91.941	93.245585	35.56	0.385186	0
1	10/03/15	16:34:06	74	75.14	0.213	0.207	92.749	92.888499	35.63	0.175491	0
1	10/03/15	16:34:36	81	76.59	0.195	0.183	94.127	91.972556	35.66	0.699354	0
1	10/03/15	16:35:06	74	77.71	0.115	0.158	93	90.496934	35.66	0.171133	0
1	10/03/15	16:35:36	72	79.66	0.131	0.141	88.499	88.819266	35.66	0.253885	0
1	10/03/15	16:36:06	79	83.13	0.189	0.131	84.33	87.591853	35.66	0.600332	0
1	10/03/15	16:36:36	98	86.68	0.076	0.12	85.989	87.304224	35.63	0.980412	0
1	10/03/15	16:37:06	94	88.44	0.11	0.121	86.79	87.984529	35.63	1.12986	0.68
1	10/03/15	16:37:36	86	88.45	0.134	0.13	91.385	89.379438	35.63	0.774473	2.73
1	10/03/15	16:38:06	78	87.9	0.172	0.137	91.725	90.725815	35.66	0.688303	1.36
1	10/03/15	16:38:36	97	87.4	0.113	0.138	92.318	91.645579	35.63	2.450183	15
1	10/03/15	16:39:06	82	85.95	0.112	0.137	91.774	91.772093	35.6	0.518117	0
1	10/03/15	16:39:36	77	85	0.185	0.135	91.307	91.17159	35.6	0.46763	2.05
1	10/03/15	16:40:06	94	84.53	0.176	0.125	90.546	90.5647	35.6	0.600853	0
1	10/03/15	16:40:36	94	82.89	0.021	0.114	90.546	90.439148	35.6	0.162808	0
1	10/03/15	16:41:06	79	80.33	0.107	0.12	89.065	90.68216	35.53	0.709907	0
1	10/03/15	16:42:06	71	77.96	0.159	0.132	91.78	91.318553	35.46	0.171318	0
1	10/03/15	16:42:36	81	76.47	0.154	0.144	90.776	91.985188	35.42	0.345084	0
1	10/03/15	16:43:06	72	75.85	0.126	0.153	95.509	92.649351	35.42	0.191838	0
1	10/03/15	16:43:36	75	75.93	0.206	0.164	96.473	92.943505	35.42	0.689402	0.68
1	10/03/15	16:44:06	82	76.4	0.19	0.167	88.231	92.909061	35.42	0.445901	0
1	10/03/15	16:44:36	78	76.91	0.116	0.163	90.072	93.231271	35.42	0.717141	0.68
1	10/03/15	16:45:06	73	77.41	0.126	0.158	96.934	93.876523	35.39	0.212021	0
1	10/03/15	16:45:36	78	78.82	0.187	0.155	94.73	94.130705	35.39	0.557003	0.68
1	10/03/15	16:46:06	86	80.86	0.164	0.145	94.412	94.059238	35.32	2.134101	4.09
1	10/03/15	16:46:36	72	82.64	0.174	0.131	94.565	93.734163	35.32	0.447054	0
1	10/03/15	16:47:06	98	84.33	0.058	0.115	94.565	93.399588	35.32	2.438431	23.18
1	10/03/15	16:47:36	98	84.43	0.115	0.109	92.539	93.345782	35.32	1.607979	19.77
1	10/03/15	16:48:06	81	81.63	0.075	0.108	91.943	93.871696	35.32	0.174188	0
1	10/03/15	16:48:36	77	78.13	0.119	0.115	92.464	95.293282	35.29	0.144556	0
1	10/03/15	16:49:06	72	75.62	0.144	0.124	99.606	97.133814	35.29	0.222138	0
1	10/03/15	16:49:36	71	75.06	0.153	0.13	100	98.3488	35.25	0.136635	0
1	10/03/15	16:50:06	74	76.64	0.124	0.128	99.629	98.645341	35.25	0.148881	0
1	10/03/15	16:50:36	76	79.91	0.138	0.122	98.169	97.792184	35.25	0.176818	0
1	10/03/15	16:51:06	94	84.05	0.09	0.113	94.387	96.058991	35.22	0.16399	0
1	10/03/15	16:51:36	95	86.61	0.077	0.111	94.934	94.034141	35.19	0.863859	2.73
1	10/03/15	16:53:36	80	87.2	0.119	0.115	91.785	92.030628	35.12	0.171787	0
1	10/03/15	16:54:06	83	87.65	0.157	0.122	90.078	90.596939	35.12	1.426842	4.09
1	10/03/15	16:54:36	91	88.52	0.134	0.126	88.632	89.993275	35.15	1.034182	1.36
1	10/03/15	16:55:06	88	89.7	0.101	0.127	89.756	90.003423	35.19	0.174362	0
1	10/03/15	16:55:36	88	90.75	0.147	0.128	92.646	90.686941	35.19	0.789888	0
1	10/03/15	16:56:06	98	91.64	0.118	0.125	90.142	91.446162	35.19	1.550059	0.68
1	10/03/15	16:56:36	92	91.21	0.106	0.123	91.508	92.138307	35.22	0.796141	0
1	10/03/15	16:57:06	90	89.01	0.131	0.122	93.587	92.503897	35.22	0.470147	1.36
1	10/03/15	16:57:36	90	86.67	0.125	0.12	92.981	92.234669	35.22	2.205848	4.77
1	10/03/15	16:58:06	79	85.95	0.134	0.114	92.176	91.453214	35.25	0.745194	0
1	10/03/15	16:58:36	82	88.21	0.088	0.107	92.426	90.412768	35.25	0.21177	0
1	10/03/15	16:59:06	99	93.05	0.113	0.106	84.077	89.4017	35.25	1.345832	0
1	10/03/15	16:59:36	91	99.12	0.125	0.111	90.125	89.115086	35.22	3.479602	24.55
1	10/03/15	17:00:06	115	105.27	0.055	0.123	90.125	89.077824	35.25	3.387418	39.55
1	10/03/15	17:00:36	124	109.53	0.166	0.145	89.467	89.298407	35.29	2.880261	49.77
1	10/03/15	17:01:06	109	111.13	0.184	0.165	89.619	89.68653	35.32	2.833822	22.5
1	10/03/15	17:01:36	108	111.4	0.195	0.179	90.921	90.094831	35.32	3.125752	27.95
1	10/03/15	17:02:06	107	111.18	0.205	0.187	90.409	90.403201	35.32	3.23067	24.55
1	10/03/15	17:02:36	110	111.43	0.164	0.189	89.571	90.597032	35.36	2.852994	19.09
1	10/03/15	17:03:06	108	112.39	0.214	0.19	89.731	90.785876	35.42	3.896393	28.64
1	10/03/15	17:03:36	127	114.14	0.108	0.19	92.433	91.162472	35.42	2.46803	34.77
1	10/03/15	17:04:06	114	115.85	0.238	0.194	92.51	91.268245	35.42	4.026466	30.68
1	10/03/15	17:04:36	109	116.91	0.217	0.195	90.521	91.157278	35.46	2.579617	16.36
1	10/03/15	17:05:06	114	116.14	0.199	0.188	90.324	90.921725	35.46	4.250601	43.64
1	10/03/15	17:05:36	117	113.26	0.163	0.176	90.049	90.541855	35.46	3.964234	30.68
1	10/03/15	17:06:06	118	108.09	0.16	0.162	90.859	89.981229	35.53	2.041592	6.82
1	10/03/15	17:06:36	105	101.14	0.142	0.146	90.024	89.44479	35.56	1.879067	10.91
1	10/03/15	17:07:06	105	93.93	0.095	0.13	90.024	89.06087	35.56	0.436544	0
1	10/03/15	17:07:36	75	88.49	0.163	0.118	88.252	88.95234	35.6	0.719178	0
1	10/03/15	17:08:06	82	86.33	0.104	0.11	87.663	89.139585	35.6	0.835636	2.05
1	10/03/15	17:08:36	96	86.88	0.134	0.105	89.688	89.634661	35.6	0.769285	0
1	10/03/15	17:09:06	96	88.24	0.053	0.103	89.688	90.249543	35.6	0.415296	0
1	10/03/15	17:09:36	88	89.84	0.076	0.11	92.598	90.752124	35.6	0.175997	0
1	10/03/15	17:10:06	90	91.32	0.138	0.12	89.091	90.987921	35.6	0.463127	0
1	10/03/15	17:10:36	95	91.75	0.192	0.13	91.78	91.13358	35.6	0.662013	0
1	10/03/15	17:11:06	90	90.56	0.123	0.133	90.791	91.060874	35.6	0.482839	0
1	10/03/15	17:11:36	81	89.16	0.112	0.136	90.63	90.916907	35.6	0.361526	0
1	10/03/15	17:12:06	98	89.53	0.133	0.137	91.145	90.802193	35.56	0.521466	0
1	10/03/15	17:12:36	95	89.74	0.117	0.135	91.051	90.761618	35.56	0.213755	0
1	10/03/15	17:13:06	83	90.19	0.143	0.131	90.644	90.746401	35.56	0.783499	0
1	10/03/15	17:13:36	81	91.34	0.176	0.129	90.11	90.683917	35.56	0.885235	0
1	10/03/15	17:14:06	81	93.04	0.094	0.126	90.11	90.657996	35.56	2.035692	32.73
1	10/03/15	17:14:36	109	93.54	0.152	0.127	91.015	90.708985	35.56	3.34894	25.91
1	10/03/15	17:15:06	78	91.52	0.053	0.127	90.703	90.573002	35.56	1.011825	5.45
1	10/03/15	17:15:36	78	88.64	0.159	0.138	90.703	90.289959	35.53	0.270806	0
1	10/03/15	17:16:06	93	86.71	0.168	0.148	89.425	89.916699	35.49	2.318753	6.82
1	10/03/15	17:16:36	74	85	0.173	0.153	89.486	89.636276	35.49	1.003872	0
1	10/03/15	17:17:06	91	85.7	0.141	0.15	90.526	89.476819	35.56	0.852469	0
1	10/03/15	17:17:36	86	87.79	0.152	0.144	87.963	89.427413	35.56	0.457542	0
1	10/03/15	17:18:06	92	91.33	0.121	0.131	88.903	89.683083	35.53	0.433027	0
1	10/03/15	17:18:36	95	94.43	0.133	0.12	91.478	90.252542	35.56	0.805074	0
1	10/03/15	17:19:06	95	95.46	0.069	0.119	91.478	90.794822	35.56	0.386475	0
1	10/03/15	17:19:36	98	93.98	0.168	0.132	90.849	91.108986	35.56	0.969247	0
1	10/03/15	17:20:06	93	91.5	0.124	0.148	90.21	91.148753	35.56	0.376702	0.68
1	10/03/15	17:20:36	89	90.28	0.165	0.163	92.02	90.997288	35.56	1.441095	5.45
1	10/03/15	17:21:06	94	92.17	0.126	0.167	91.863	90.654522	35.56	0.708525	6.14
1	10/03/15	17:21:36	80	96.15	0.273	0.161	90.877	90.300682	35.56	1.528401	9.55
1	10/03/15	17:22:06	93	102.24	0.162	0.139	86.958	90.160352	35.56	2.973452	17.05
1	10/03/15	17:22:36	NaN	107.59	0.046	0.113	NaN	90.500296	35.56	4.404214	55.91
1	10/03/15	17:23:06	138	109.17	0.092	0.099	92.487	91.03342	35.53	0.588487	20.45
1	10/03/15	17:23:36	NaN	105.18	0.028	0.1	NaN	91.542918	35.53	0.546077	0
1	10/03/15	17:24:06	80	98.39	0.147	0.116	92.657	91.927807	35.53	0.165958	0
1	10/03/15	17:24:36	83	91.91	0.188	0.146	91.083	92.12511	35.53	1.201535	0
1	10/03/15	17:25:06	85	87.35	0.163	0.149	90.758	92.104353	35.56	0.214566	0
1	10/03/15	17:25:36	91	85.22	0.156	0.149	92.991	91.982523	35.56	1.127582	1.36
1	10/03/15	17:26:06	92	84.95	0.164	0.141	92.107	91.767578	35.56	1.946212	4.09
1	10/03/15	17:26:36	86	85.36	0.148	0.153	91.682	91.490751	35.56	1.46548	6.14
1	10/03/15	17:27:06	79	85.87	0.153	0.185	90.075	90.929161	35.56	1.072255	0
1	10/03/15	17:27:36	83	86.21	0.142	0.237	89.825	89.689337	35.56	4.383782	35.45
1	10/03/15	17:28:06	95	86.48	0.074	0.306	89.066	88.180238	35.53	2.904024	46.36
1	10/03/15	17:28:36	80	86.12	0.917	0.377	88.896	86.707865	35.49	1.083932	2.73
1	10/03/15	17:29:06	85	85.63	0.183	0.382	84.633	85.448647	35.49	0.299755	0
1	10/03/15	17:29:36	96	84.9	0.471	0.366	81.275	84.830528	35.56	0.348841	0
1	10/03/15	17:30:06	NaN	83.72	0.083	0.317	NaN	84.93672	35.56	0.775751	0
1	10/03/15	17:30:36	73	83.53	0.409	0.269	85.423	85.387643	35.6	0.169625	0
1	10/03/15	17:31:06	77	85.5	0.207	0.214	94.513	86.074559	35.6	0.167161	0
1	10/03/15	17:31:36	93	88.8	0.14	0.177	83.133	86.50267	35.66	2.625658	27.27
1	10/03/15	17:32:06	96	91.08	0.164	0.165	84.86	87.531619	35.7	0.440894	17.05
1	10/03/15	17:32:36	99	90.93	0.164	0.167	88.163	89.036768	35.7	1.054937	0.68
1	10/03/15	17:33:06	92	89.29	0.126	0.156	88.741	90.76947	35.7	0.702436	0
1	10/03/15	17:33:36	81	86.7	0.194	0.158	94.168	92.653411	35.7	0.390798	0
1	10/03/15	17:34:06	78	83.95	0.199	0.154	98.984	94.116581	35.7	0.35038	0
1	10/03/15	17:34:36	80	83.1	0.153	0.143	93.692	94.624158	35.7	1.15617	2.05
1	10/03/15	17:35:06	NaN	84.95	0.049	0.127	NaN	94.386435	35.7	1.759828	4.09
1	10/03/15	17:35:36	93	88.59	0.138	0.127	91.995	93.413438	35.66	1.046881	4.09
1	10/03/15	17:36:06	99	92.72	0.176	0.135	93.555	92.376139	35.63	1.668647	3.41
1	10/03/15	17:36:36	82	96.24	0.151	0.148	91.364	91.196223	35.63	1.251674	4.09
1	10/03/15	17:37:06	NaN	98.89	0.078	0.172	NaN	90.170939	35.63	3.219164	32.05
1	10/03/15	17:37:36	113	99.57	0.198	0.207	90.101	89.580368	35.63	3.235546	47.05
1	10/03/15	17:38:06	97	97.18	0.431	0.236	87.547	89.435126	35.6	0.384542	0
1	10/03/15	17:38:36	NaN	92.98	0.113	0.244	NaN	89.762144	35.6	1.335093	0.68
1	10/03/15	17:39:06	89	88.02	0.22	0.255	90.361	90.540717	35.63	0.148917	0
1	10/03/15	17:39:36	76	82.8	0.323	0.252	91.877	91.521593	35.7	0.530113	0
1	10/03/15	17:40:06	75	78.69	0.258	0.239	94.407	92.468861	35.7	0.224884	0
1	10/03/15	17:40:36	86	76.51	0.185	0.23	93.833	93.025277	35.77	0.245609	0
1	10/03/15	17:41:06	73	76.73	0.268	0.235	91.678	93.255305	35.8	0.206104	0
1	10/03/15	17:41:36	80	79.67	0.193	0.247	91.245	93.156524	35.8	0.216118	0
1	10/03/15	17:42:06	82	84.78	0.186	0.258	94.046	92.803417	35.84	0.379162	0
1	10/03/15	17:42:36	83	91.45	0.244	0.259	94.154	92.188562	35.87	0.790318	0
1	10/03/15	17:43:06	102	98.26	0.563	0.252	92.052	91.3513	35.87	1.570774	7.5
1	10/03/15	17:43:36	110	102.85	0.089	0.21	89.73	90.682772	35.87	0.649026	12.27
1	10/03/15	17:44:06	111	104.93	0.074	0.168	89.034	90.603887	35.87	0.221292	0
1	10/03/15	17:44:36	104	103.85	0.105	0.142	88.966	91.181737	35.87	0.910553	0
1	10/03/15	17:45:06	99	100.64	0.131	0.132	93.82	92.35718	35.87	0.499274	0
1	10/03/15	17:45:36	86	97.25	0.177	0.132	94.233	93.641711	35.9	0.299851	0
1	10/03/15	17:46:06	97	95.05	0.152	0.138	94.829	94.64099	35.9	0.624877	0
1	10/03/15	17:46:36	99	94.05	0.179	0.148	96.794	94.990039	35.9	0.970966	0
1	10/03/15	17:47:06	98	93.81	0.113	0.152	94.596	94.545001	35.94	0.226919	0
1	10/03/15	17:47:36	83	93.38	0.16	0.147	92.183	93.61695	35.94	0.397492	0
1	10/03/15	17:48:06	100	93.68	0.086	0.145	92.764	92.716146	35.94	1.018012	0
1	10/03/15	17:48:36	92	93.06	0.177	0.149	92.261	92.030979	35.94	0.922866	0
1	10/03/15	17:49:06	92	92.39	0.173	0.152	91.268	91.790252	35.9	0.206054	0
1	10/03/15	17:49:36	94	91.53	0.21	0.151	92.31	92.15077	35.87	0.665409	0.68
1	10/03/15	17:50:06	86	90.27	0.082	0.147	92.525	93.048291	35.9	0.317457	0
1	10/03/15	17:51:06	92	89.28	0.128	0.148	93.283	94.217279	35.87	0.325104	0
1	10/03/15	17:51:36	92	87.95	0.134	0.15	95.71	95.265712	35.84	0.273821	0
1	10/03/15	17:52:06	81	86.85	0.189	0.156	95.771	95.767855	35.84	0.204197	0
1	10/03/15	17:52:36	91	87.86	0.187	0.157	97.846	95.568042	35.87	0.876755	0.68
1	10/03/15	17:53:06	81	89.1	0.137	0.156	95.926	94.50839	35.87	0.313006	0
1	10/03/15	17:53:36	94	91.47	0.179	0.152	91.359	92.996112	35.84	1.559148	1.36
1	10/03/15	17:54:06	100	93.24	0.08	0.147	90.391	91.550708	35.84	1.369341	6.82
1	10/03/15	17:54:36	86	93.28	0.172	0.146	89.848	90.467386	35.84	0.530901	1.36
1	10/03/15	17:55:06	103	92.59	0.151	0.147	89.572	90.027118	35.8	1.191798	0
1	10/03/15	17:55:36	91	90.29	0.147	0.148	91.586	90.220293	35.8	1.570138	5.45
1	10/03/15	17:56:06	76	87.64	0.173	0.15	91.391	90.894119	35.84	0.362719	2.73
1	10/03/15	17:57:06	94	86.33	0.133	0.149	91.101	91.903274	35.8	1.005555	6.82
1	10/03/15	17:57:36	79	85.66	0.157	0.147	90.832	92.99342	35.8	0.484531	0
1	10/03/15	17:58:06	89	87.14	0.112	0.149	95.275	94.008507	35.8	0.388892	0
1	10/03/15	17:58:36	94	89.65	0.182	0.159	95.638	94.526312	35.84	0.390792	0
1	10/03/15	17:59:06	91	92.75	0.179	0.176	94.671	94.376939	35.8	0.649589	0
1	10/03/15	17:59:36	89	96.45	0.177	0.191	95.412	93.635007	35.84	0.186829	0
1	10/03/15	18:00:06	101	99.38	0.182	0.201	90.715	92.347535	35.84	1.095372	3.41
