# Supplementary material for: The geometric approach to human stress based on stress-related surrogate measures
Source: PLoS One. 2021 Jan 25;16(1):e0219414. doi: 10.1371/journal.pone.0219414 (PMC7833219; doi:10.1371/journal.pone.0219414)
Supplement: S1 Data — (ZIP) [file pone.0219414.s002.zip › Data/20150208123442_VSM00_XX_TM5_0031_RO10.csv]

# Created by Matlab Algo on 2015-03-10 11:28:13
SetLabels
AlgoVersion	AppVersion
2.0.0	0.0.0
Labels
Index	SDFFileName
1	20150208123442_VSM00_XX_TM5_0031_RO10				Catherine Rouiller von Gunten Part 3
Data
Index	Date	Time	HR	HRf	PPG	PPGf	SpO2	SpO2f	Ted_skin_Temp	Mov	Steps
1	08/02/15	12:30:21	93	93	0.447	0.447	89.99	89.990137	36.28	1.826701	9.55
1	08/02/15	12:30:51	90	92.63	0.338	0.458	90.777	90.739916	36.28	0.168675	0
1	08/02/15	12:31:21	94	92.88	0.596	0.517	92.454	91.396475	36.28	2.694752	8.18
1	08/02/15	12:31:51	90	93.31	0.651	0.582	92.663	91.668569	36.28	3.788675	40.23
1	08/02/15	12:32:22	93	93.82	0.506	0.655	91.339	91.636148	36.28	2.348791	30.68
1	08/02/15	12:32:51	97	93.48	0.671	0.73	90.289	91.621802	36.25	3.882643	49.77
1	08/02/15	12:33:21	95	91.9	0.639	0.789	90.434	91.87691	36.25	2.916431	14.32
1	08/02/15	12:33:52	90	88.48	1.402	0.829	93.894	92.39224	36.21	2.931944	16.36
1	08/02/15	12:34:21	82	83.74	0.615	0.778	93.461	92.813791	36.21	0.217566	4.09
1	08/02/15	12:34:51	77	79.39	0.569	0.696	92.119	93.071115	36.21	0.201084	0
1	08/02/15	12:35:21	79	76.96	0.555	0.605	93.903	93.151947	36.18	0.38483	0
1	08/02/15	12:35:52	76	76.94	0.513	0.513	93.379	92.822032	36.18	0.489539	0
1	08/02/15	12:36:21	77	79.93	0.559	0.441	91.874	92.317538	36.18	0.342611	0
1	08/02/15	12:36:51	74	85.31	0.5	0.408	91.418	91.89011	36.21	0.42214	0
1	08/02/15	12:52:51	NaN	92.17	0.076	0.418	NaN	91.646053	36.14	4.71231	51.14
1	08/02/15	12:53:21	103	97.39	0.543	0.477	91.193	91.312088	36.14	5.088729	51.14
1	08/02/15	12:53:51	101	100.25	0.574	0.524	90.855	90.669648	36.11	5.207182	54.55
1	08/02/15	12:54:21	100	101.11	0.63	0.569	90.957	89.832575	36.11	5.006011	55.23
1	08/02/15	12:54:51	100	100.22	0.659	0.595	91.17	88.985625	36.07	5.509206	46.36
1	08/02/15	12:55:21	97	98.3	0.658	0.594	86.155	88.151572	36.07	2.446975	38.86
1	08/02/15	12:55:51	NaN	96.85	0.419	0.567	NaN	87.818528	36.04	4.414731	51.82
1	08/02/15	12:56:21	95	96.56	0.469	0.538	85.67	88.062312	36.04	0.487177	7.5
1	08/02/15	12:56:51	100	97.62	0.626	0.519	91.505	88.713386	36.01	3.777461	27.95
1	08/02/15	12:57:21	98	98.82	0.528	0.517	91.363	89.181271	36.01	0.585088	0.68
1	08/02/15	12:57:51	97	100.53	0.525	0.524	89.651	89.362927	36.01	3.539583	24.55
1	08/02/15	12:58:21	108	102.9	0.49	0.545	87.64	89.377685	36.01	3.466091	23.18
1	08/02/15	12:58:51	106	104.97	0.531	0.57	89.251	89.451278	36.01	3.98132	47.73
1	08/02/15	12:59:21	102	106.77	0.629	0.595	89.172	89.693522	36.01	4.65346	47.05
1	08/02/15	12:59:51	109	108.85	0.645	0.61	90.062	90.350355	36.01	4.190611	42.95
1	08/02/15	13:00:21	113	110.96	0.661	0.616	91.933	91.242071	36.01	4.118279	50.45
1	08/02/15	13:00:51	114	112.66	0.59	0.607	92.428	92.129269	35.97	4.517442	50.45
1	08/02/15	13:01:21	112	113.38	0.566	0.59	92.626	92.741955	35.97	2.463029	19.77
1	08/02/15	13:01:51	111	113.38	0.514	0.578	93.582	93.098278	35.97	3.368107	26.59
1	08/02/15	13:02:21	116	112.78	0.667	0.576	93.446	93.199241	35.97	4.630729	45
1	08/02/15	13:02:51	115	111.28	0.522	0.577	92.041	93.153135	35.94	1.723843	28.64
1	08/02/15	13:03:21	109	109.59	0.584	0.59	92.688	93.077055	35.94	2.325518	19.77
1	08/02/15	13:03:51	103	108.7	0.608	0.603	94.349	92.982054	35.94	1.478367	25.23
1	08/02/15	13:04:21	107	109.18	0.673	0.613	92.897	92.745126	35.94	4.309149	47.05
1	08/02/15	13:04:51	114	110.81	0.565	0.613	91.9	92.459011	35.94	1.981033	32.05
1	08/02/15	13:05:21	114	113.01	0.608	0.613	91.934	92.295525	35.9	3.900851	46.36
1	08/02/15	13:05:51	116	115.63	0.642	0.616	92.511	92.309221	35.87	4.487544	51.82
1	08/02/15	13:06:21	117	118.47	0.597	0.615	92.395	92.43571	35.9	4.046954	50.45
1	08/02/15	13:06:51	121	121.1	0.615	0.612	92.325	92.682589	35.9	4.275397	47.73
1	08/02/15	13:07:21	123	123.04	0.61	0.611	93.045	93.044111	35.9	4.109413	51.82
1	08/02/15	13:07:51	124	124.14	0.611	0.611	93.76	93.356794	35.9	3.59612	45.68
1	08/02/15	13:08:21	125	124.17	0.627	0.613	94.051	93.484991	35.87	3.931471	47.05
1	08/02/15	13:08:51	125	122.84	0.628	0.613	93.14	93.488791	35.9	4.20882	49.09
1	08/02/15	13:09:21	123	120.41	0.538	0.623	93.046	93.460607	35.87	2.018349	17.73
1	08/02/15	13:09:51	115	117.59	0.694	0.638	93.491	93.390078	35.87	2.756539	16.36
1	08/02/15	13:10:21	112	115.39	0.651	0.653	93.42	93.25835	35.87	3.114571	34.09
1	08/02/15	13:10:51	113	114.03	0.644	0.662	93.277	93.186832	35.87	3.102364	40.91
1	08/02/15	13:11:21	112	112.83	0.681	0.663	93.329	93.213915	35.87	3.947011	38.18
1	08/02/15	13:11:51	116	111.63	0.651	0.649	93.176	93.361003	35.87	4.218334	49.77
1	08/02/15	13:12:21	114	110.32	0.691	0.625	92.68	93.560274	35.87	4.107511	35.45
1	08/02/15	13:12:51	108	109.12	0.497	0.594	93.472	93.698618	35.87	0.921598	0
1	08/02/15	13:13:21	105	108.53	0.67	0.575	94.556	93.616999	35.9	4.132111	42.27
1	08/02/15	13:13:51	103	108.84	0.425	0.557	94.258	93.152196	35.9	0.269077	4.09
1	08/02/15	13:14:21	109	110.14	0.595	0.551	92.105	92.312083	35.87	3.676847	43.64
1	08/02/15	13:14:51	120	111.39	0.535	0.546	91.606	91.346575	35.84	4.17442	43.64
1	08/02/15	13:15:21	115	111.32	0.651	0.546	89.116	90.437551	35.77	4.984323	53.86
1	08/02/15	13:15:51	107	110	0.515	0.542	89.24	89.867623	35.73	5.357388	55.23
1	08/02/15	13:16:21	106	108	0.498	0.548	90.084	89.65063	35.7	5.058709	54.55
1	08/02/15	13:16:51	NaN	105.85	0.477	0.565	NaN	89.667957	35.7	4.609138	50.45
1	08/02/15	13:17:21	104	104.23	0.671	0.595	89.941	89.818285	35.66	4.648244	49.77
1	08/02/15	13:17:51	103	103.36	0.619	0.614	90.055	89.937635	35.63	3.621812	38.86
1	08/02/15	13:18:21	105	103.33	0.693	0.634	89.8	89.940797	35.63	4.855751	53.86
1	08/02/15	13:18:51	103	103.43	0.589	0.642	89.672	89.735884	35.56	4.805246	49.77
1	08/02/15	13:19:21	104	103.71	0.692	0.639	89.508	89.432651	35.53	4.813065	54.55
1	08/02/15	13:19:51	104	104.18	0.549	0.629	89.978	89.267146	35.53	4.851884	53.86
1	08/02/15	13:20:21	104	105.21	0.608	0.623	89.626	89.311432	35.46	4.833999	53.86
1	08/02/15	13:20:51	104	106.23	0.669	0.617	88.238	89.645708	35.42	4.950451	53.18
1	08/02/15	13:21:21	108	106.78	0.646	0.604	89.393	90.377353	35.42	4.257125	51.14
1	08/02/15	13:21:51	107	106.06	0.529	0.579	90.755	91.365129	35.39	2.284645	17.73
1	08/02/15	13:22:21	109	103.69	0.506	0.553	94.985	92.347555	35.39	2.317394	17.05
1	08/02/15	13:22:51	97	99.37	0.705	0.527	93.248	92.92157	35.39	2.387212	6.82
1	08/02/15	13:23:21	97	94.34	0.296	0.494	92.691	93.199778	35.39	1.218421	1.36
1	08/02/15	13:23:51	83	89.17	0.543	0.478	92.78	93.278077	35.36	0.164772	1.36
1	08/02/15	13:24:22	87	85.14	0.466	0.468	93.069	93.227503	35.36	0.396647	0
1	08/02/15	13:24:51	81	82.27	0.472	0.463	93.25	93.179166	35.36	0.166256	0
1	08/02/15	13:25:21	80	80.74	0.461	0.46	93.09	93.279229	35.36	0.153836	0
1	08/02/15	13:25:51	81	80.19	0.468	0.458	93.857	93.538536	35.42	0.161711	0
1	08/02/15	13:26:21	82	80.12	0.436	0.459	93.99	93.783722	35.42	0.297091	0
1	08/02/15	13:26:51	79	79.56	0.441	0.462	93.363	93.907466	35.46	0.168195	0
1	08/02/15	13:27:21	78	79.04	0.511	0.463	94	94.094418	35.53	0.160499	0
1	08/02/15	13:27:51	81	78.73	0.443	0.46	94.59	94.175353	35.56	0.15792	0
1	08/02/15	13:28:21	78	78.96	0.461	0.453	94.29	94.051649	35.6	0.155056	0
1	08/02/15	13:28:51	80	79.78	0.449	0.449	93.509	93.763922	35.6	0.226456	0
1	08/02/15	13:29:21	78	81.26	0.446	0.447	93.301	93.426402	35.63	0.204444	0
1	08/02/15	13:29:51	80	83.53	0.45	0.449	94.168	93.082923	35.66	0.298816	0
1	08/02/15	13:30:21	94	85.67	0.416	0.453	92.191	92.714535	35.66	2.64962	2.73
1	08/02/15	13:30:51	86	86.36	0.42	0.462	90.628	92.487594	35.7	0.477839	0
1	08/02/15	13:31:21	86	86.71	0.625	0.473	93.781	92.619282	35.7	0.409867	0
1	08/02/15	13:31:51	86	86.9	0.424	0.471	93.341	92.84757	35.7	0.39483	0
1	08/02/15	13:32:21	87	87.02	0.426	0.476	92.619	92.960342	35.73	0.501878	0
1	08/02/15	13:32:51	85	87.06	0.502	0.49	92.371	92.888074	35.77	0.464091	0
1	08/02/15	13:33:21	82	86.98	0.481	0.512	93.123	92.605271	35.77	0.237858	0
1	08/02/15	13:33:51	94	86.58	0.562	0.54	92.794	92.061311	35.8	1.53055	2.73
1	08/02/15	13:34:21	91	84.69	0.565	0.588	92.717	91.3833	35.84	1.646998	0
1	08/02/15	13:34:51	76	81.3	0.624	0.565	89.125	90.822428	35.84	0.153408	6.82
1	08/02/15	13:35:21	77	78.06	0.61	0.543	88.693	90.725799	35.8	0.200532	0
1	08/02/15	13:35:51	73	75.3	0.594	0.564	91.972	91.144589	35.8	0.158827	0
1	08/02/15	13:36:21	73	73.33	0.617	0.646	92.174	91.784283	35.84	0.151834	0
1	08/02/15	13:36:51	72	72.11	0.578	0.775	92.529	92.366239	35.84	0.145957	0
1	08/02/15	13:37:21	75	71.55	0.608	0.93	92.876	92.58845	35.87	0.142194	0
1	08/02/15	13:37:51	71	71.15	0.602	1.042	92.217	92.194022	35.9	0.158436	0
1	08/02/15	13:38:21	69	70.47	2.992	1.079	91.863	91.144353	35.94	1.145016	0.68
1	08/02/15	13:38:51	70	69.72	0.328	0.899	91.15	89.63612	35.97	NaN	0
1	08/02/15	13:39:21	67	69.12	0.292	0.708	86.352	88.111637	35.97	0.162076	0
1	08/02/15	13:39:51	71	68.72	0.342	0.54	85.84	87.041174	36.01	0.138314	0
1	08/02/15	13:40:21	69	68.24	0.33	0.433	86.175	86.340283	36.07	0.143383	0
1	08/02/15	13:40:51	68	67.79	0.371	0.439	85.966	85.946758	36.11	0.151859	0
1	08/02/15	13:41:21	66	67.53	1.134	0.56	86.529	85.802624	36.11	0.159724	0
1	08/02/15	13:41:51	67	67.59	0.649	0.696	87.34	85.786509	36.21	NaN	0
1	08/02/15	13:42:21	68	67.98	0.337	0.826	85.385	85.714341	36.25	0.143538	0
1	08/02/15	13:42:51	69	68.52	0.727	0.89	83.849	85.662301	36.31	0.15774	0
1	08/02/15	13:43:21	68	68.81	1.491	0.914	85.056	85.888719	36.35	0.140626	0
1	08/02/15	13:43:51	71	68.84	1.223	0.852	88.001	86.466206	36.42	NaN	0
1	08/02/15	13:44:21	69	68.32	0.35	0.746	87.836	87.066457	36.45	NaN	0
1	08/02/15	13:44:51	67	67.65	0.439	0.688	86.754	87.543666	36.52	0.15711	0
1	08/02/15	13:45:21	66	67.1	0.729	0.682	86.688	87.890152	36.52	0.13762	0
1	08/02/15	13:45:51	66	66.9	0.542	0.687	89.148	88.023117	36.52	NaN	0
1	08/02/15	13:46:21	66	67.08	0.667	0.712	89.285	87.697834	36.52	0.143348	0
1	08/02/15	13:46:51	70	67.5	1.408	0.746	86.234	87.081223	36.66	0.142413	0
1	08/02/15	13:47:21	69	67.83	0.451	0.703	85.621	86.517798	36.69	NaN	0
1	08/02/15	13:47:51	67	68.14	0.572	0.633	85.859	85.993891	36.72	0.144703	0
1	08/02/15	13:48:21	67	68.49	0.415	0.549	85.97	85.440549	36.76	NaN	0
1	08/02/15	14:04:21	69	68.71	0.422	0.51	84.909	84.899999	37.27	0.146447	0
1	08/02/15	14:04:51	70	68.79	0.529	0.513	84.453	84.557726	37.27	0.142556	0
1	08/02/15	14:05:21	69	68.98	0.888	0.543	85.327	84.418914	37.27	NaN	0
1	08/02/15	14:05:51	71	69.58	0.378	0.574	83.387	84.239747	37.31	NaN	0
1	08/02/15	14:06:21	70	70.78	0.514	0.615	83.497	84.34366	37.27	0.143515	0
1	08/02/15	14:06:51	69	72.49	0.533	0.637	85.58	84.912955	37.31	0.142519	0
1	08/02/15	14:07:21	72	74.84	0.971	0.658	85.947	85.781762	37.31	0.145274	0
1	08/02/15	14:07:51	82	77.33	0.552	0.637	86.922	86.812932	37.34	NaN	0
1	08/02/15	14:08:21	81	78.82	0.638	0.62	86.363	87.842753	37.34	0.170298	0
1	08/02/15	14:08:51	79	79.08	0.55	0.605	88.773	88.865072	37.34	0.162054	0
1	08/02/15	14:09:21	79	78.32	0.559	0.596	92.512	89.577967	37.37	0.143588	0
1	08/02/15	14:09:51	74	76.85	0.579	0.59	88.957	89.68971	37.37	NaN	0
1	08/02/15	14:10:21	77	75.32	0.55	0.592	88.839	89.582952	37.37	0.142408	0
1	08/02/15	14:10:51	72	73.88	0.719	0.599	89.075	89.350382	37.34	0.134351	0
1	08/02/15	14:11:21	73	73.09	0.683	0.594	89.337	89.017443	37.34	0.149173	0
1	08/02/15	14:11:51	74	72.81	0.471	0.576	88.938	88.697107	37.34	0.152284	0
1	08/02/15	14:12:21	73	72.63	0.551	0.577	87.858	88.508123	37.34	0.146135	0
1	08/02/15	14:12:51	72	72.62	0.5	0.59	88.948	88.531732	37.34	0.146797	0
1	08/02/15	14:13:21	72	72.83	0.583	0.615	88.531	88.611236	37.34	0.161188	0
1	08/02/15	14:13:51	73	73.18	0.85	0.633	88.343	88.670714	37.34	0.150146	0
1	08/02/15	14:23:51	75	73.64	0.59	0.622	88.994	88.887875	37.2	0.144843	0
1	08/02/15	14:24:21	74	73.98	0.628	0.602	89.479	89.166546	37.2	0.146503	0
1	08/02/15	14:24:51	74	74.33	0.492	0.576	89.066	89.341544	37.17	0.142731	0
1	08/02/15	14:25:21	74	74.6	0.565	0.561	89	89.378396	37.17	0.14883	0
1	08/02/15	14:25:51	75	74.69	0.491	0.567	90.051	89.244279	37.17	0.135615	0
1	08/02/15	14:26:21	75	74.67	0.568	0.59	89.045	88.925433	37.17	0.154753	0
1	08/02/15	14:26:51	75	74.59	0.747	0.617	89.202	88.567424	37.13	0.161974	0
1	08/02/15	14:27:21	75	74.59	0.651	0.625	87.286	88.259045	37.13	0.153472	0
1	08/02/15	14:27:51	73	74.66	0.566	0.606	87.077	88.16941	37.13	0.131458	0
1	08/02/15	14:28:21	75	74.91	0.553	0.574	88.627	88.223311	37.13	0.143625	0
1	08/02/15	14:28:51	75	75.27	0.576	0.535	88.434	88.220909	37.13	0.143642	0
1	08/02/15	14:29:21	77	75.55	0.44	0.504	89.337	88.187872	37.13	0.200277	0
1	08/02/15	14:29:51	75	75.66	0.513	0.484	88.312	88.000208	37.13	0.150502	0
1	08/02/15	14:30:21	77	75.75	0.483	0.476	86.679	87.685613	37.13	0.165038	0
1	08/02/15	14:30:51	74	75.64	0.418	0.478	86.981	87.448353	37.13	0.148044	0
1	08/02/15	14:31:21	76	75.64	0.519	0.494	86.915	87.313034	37.17	0.1485	0
1	08/02/15	14:31:51	75	75.43	0.559	0.475	88.192	87.331871	37.2	0.13872	0
1	08/02/15	14:32:21	75	74.84	0.448	0.45	88.166	87.359891	37.2	0.140096	0
1	08/02/15	14:32:51	78	74.35	0.395	0.458	86.253	87.34718	37.2	0.142385	0
1	08/02/15	14:33:21	74	74.17	0.604	0.509	87.451	87.314093	37.2	0.17101	0
1	08/02/15	14:39:21	74	75.62	0.48	0.584	87.774	87.273451	37.34	0.132825	0
1	08/02/15	14:39:51	77	79.2	0.442	0.672	87.21	87.333658	37.37	0.141362	0
1	08/02/15	14:40:21	78	84.66	0.546	0.759	87.421	87.622788	37.37	0.148212	0
1	08/02/15	14:40:51	NaN	91.6	1.735	0.82	NaN	88.154579	37.37	0.479644	0
1	08/02/15	14:41:21	106	98.3	0.641	0.771	NaN	88.951533	37.37	NaN	10.23
1	08/02/15	14:41:51	103	103.13	0.361	0.692	89.217	89.920604	37.37	0.180602	1.36
1	08/02/15	14:42:21	111	105.6	0.463	0.632	93.008	90.992742	37.37	1.076212	0
1	08/02/15	14:42:52	99	105.37	0.652	0.595	90.903	91.948831	37.41	2.460964	10.91
1	08/02/15	14:43:21	104	103.86	0.656	0.566	92.46	92.86629	37.41	2.348507	13.64
1	08/02/15	14:43:52	103	101.53	0.672	0.55	94.144	93.644398	37.41	1.45681	0
1	08/02/15	14:44:21	100	99.15	0.52	0.539	94.656	94.195332	37.41	1.608647	1.36
1	08/02/15	14:44:51	95	97.11	0.404	0.519	94.001	94.536308	37.27	0.175384	0
1	08/02/15	14:45:21	94	95.74	0.525	0.468	94.909	94.7784	37.27	0.200423	0
1	08/02/15	14:45:52	98	95.31	0.41	0.44	95.252	94.92437	37.24	0.1638	0
1	08/02/15	14:46:21	93	95.33	0.432	0.444	94.73	94.993533	37.2	0.147179	0
1	08/02/15	14:46:51	96	95.41	0.464	0.457	94.667	94.984668	37.17	0.252152	0
1	08/02/15	14:47:21	94	95.34	0.412	0.466	95.048	95.013229	37.17	0.156692	0
1	08/02/15	14:47:52	94	94.46	0.431	0.46	95.331	94.993584	37.1	0.154392	0
1	08/02/15	14:48:21	101	92.81	0.557	0.417	94.942	94.900907	37.1	1.485894	0
1	08/02/15	14:48:52	90	90	0.432	0.315	94.788	94.788256	37.1	0.150521	0
1	08/02/15	14:49:21	NaN	NaN	0	0.165	NaN	NaN	NaN	NaN	0
1	08/02/15	14:49:52	NaN	NaN	0	0	NaN	NaN	NaN	NaN	0
