# Supplementary material for: The geometric approach to human stress based on stress-related surrogate measures
Source: PLoS One. 2021 Jan 25;16(1):e0219414. doi: 10.1371/journal.pone.0219414 (PMC7833219; doi:10.1371/journal.pone.0219414)
Supplement: S1 Data — (ZIP) [file pone.0219414.s002.zip › Data/20150208094426_VSM00_XX_TM5_0031_RO10.csv]

# Created by Matlab Algo on 2015-03-10 11:26:39
SetLabels
AlgoVersion	AppVersion
2.0.0	0.0.0
Labels
Index	SDFFileName
1	20150310154412_VSM00_XX_TM5_0031_RO10				Catherine Rouiller von Gunten Part 1
Data
Index	Date	Time	HR	HRf	PPG	PPGf	SpO2	SpO2f	Ted_skin_Temp	Mov	Steps
1	08/02/15	09:44:50	75	75	0.296	0.296	92.015	92.014949	33.51	0.359349	0
1	08/02/15	09:45:00	71	73.85	0.333	0.298	91.469	92.017786	33.68	0.157535	0
1	08/02/15	09:45:51	74	72.99	0.232	0.302	92.07	92.207383	33.68	0.156175	0
1	08/02/15	09:46:21	71	72.18	0.34	0.316	92.018	92.437859	33.95	0.396361	0
1	08/02/15	09:46:51	72	71.53	0.316	0.331	92.5	92.655368	34.02	0.153291	0
1	08/02/15	09:47:21	72	71.3	0.366	0.341	93.603	92.7101	34.09	0.328524	0
1	08/02/15	09:47:51	76	71.48	0.33	0.341	92.759	92.401686	34.13	0.412596	0
1	08/02/15	09:48:21	69	71.92	0.37	0.33	92.68	91.86673	34.23	0.360913	0
1	08/02/15	09:48:51	64	73.01	0.325	0.31	90.779	91.21705	34.3	0.288141	2.73
1	08/02/15	09:49:21	79	75.1	0.266	0.286	88.815	90.698926	34.3	0.255981	0.68
1	08/02/15	09:49:52	82	76.81	0.219	0.271	91.34	90.560455	34.4	0.679603	0
1	08/02/15	09:50:21	79	77.47	0.27	0.272	90.584	90.653784	34.47	0.297753	0
1	08/02/15	09:50:52	74	77.3	0.327	0.282	90.796	90.988293	34.54	0.210974	0
1	08/02/15	09:51:21	77	76.54	0.281	0.301	92.817	91.456989	34.64	0.314737	0
1	08/02/15	09:51:51	75	75.05	0.295	0.325	90.968	91.857107	34.71	0.194901	0.68
1	08/02/15	09:52:21	74	73.62	0.387	0.347	91.706	92.281645	34.78	0.191567	0
1	08/02/15	09:52:51	72	72.83	0.366	0.356	93.307	92.659794	34.81	0.231935	0
1	08/02/15	09:53:22	73	73.12	0.336	0.356	93.037	93.020594	34.81	0.179189	0
1	08/02/15	09:53:51	72	73.23	0.383	0.355	93.323	93.428453	34.91	0.22213	0
1	08/02/15	09:54:21	72	73.23	0.374	0.35	93.819	93.739978	34.95	0.316928	0
1	08/02/15	09:54:51	76	73.26	0.275	0.348	93.85	93.939266	34.98	0.502577	0
1	08/02/15	09:55:21	78	72.81	0.358	0.359	93.575	94.006491	35.01	0.507714	0
1	08/02/15	09:55:51	67	71.43	0.401	0.383	94.548	93.905597	35.05	0.278932	0
1	08/02/15	09:56:21	71	70.85	0.404	0.405	94.607	93.677967	35.08	0.235925	0
1	08/02/15	09:56:51	65	71.33	0.423	0.417	92.556	93.361357	35.15	0.149706	0
1	08/02/15	09:57:22	81	73.35	0.412	0.421	92.556	93.164721	35.22	1.739884	14.32
1	08/02/15	09:57:51	71	75.03	0.498	0.422	93.427	93.202779	35.25	0.284549	0
1	08/02/15	09:58:21	72	76.51	0.378	0.408	93.399	93.448603	35.29	0.579578	0
1	08/02/15	10:00:21	83	77.49	0.377	0.397	93.406	93.864449	35.36	1.729974	10.91
1	08/02/15	10:00:51	88	76.68	0.295	0.395	94.62	94.397284	35.36	1.908102	6.82
1	08/02/15	10:01:21	69	74.64	0.488	0.412	94.943	94.782888	35.36	0.483545	0
1	08/02/15	10:01:51	68	73.54	0.493	0.426	94.987	94.79288	35.36	0.138068	0
1	08/02/15	10:02:22	68	74.12	0.397	0.435	94.754	94.398617	35.39	0.39113	0
1	08/02/15	10:02:51	82	77.17	0.335	0.448	94.038	93.645783	35.42	1.876023	4.09
1	08/02/15	10:03:21	NaN	81.14	0.588	0.45	NaN	92.702803	35.49	1.377738	18.41
1	08/02/15	10:03:51	83	85.71	0.418	0.441	91.646	91.841939	35.49	1.901658	14.32
1	08/02/15	10:04:21	95	89.99	0.483	0.431	89.932	91.278674	35.46	3.102239	14.32
1	08/02/15	10:04:52	86	91.97	0.327	0.418	91.03	91.224059	35.46	1.941944	6.14
1	08/02/15	10:05:21	99	92.17	0.501	0.44	91.554	91.442586	35.46	2.215923	22.5
1	08/02/15	10:05:51	94	90.61	0.431	0.489	91.235	91.503539	35.42	1.405233	0
1	08/02/15	10:06:21	83	88	0.415	0.571	93.057	91.232855	35.39	0.802271	0
1	08/02/15	10:06:51	NaN	85.95	0.928	0.67	NaN	90.614609	35.36	0.891329	3.41
1	08/02/15	10:07:21	85	84.41	0.391	0.729	89.629	89.847116	35.36	1.037971	1.36
1	08/02/15	10:07:51	81	83.61	1.013	0.757	89.196	89.345458	35.32	1.649629	0
1	08/02/15	10:08:21	87	84.07	0.989	0.719	86.437	89.325334	35.32	2.132706	3.41
1	08/02/15	10:08:51	83	84.09	0.479	0.622	88.389	90.035653	35.32	2.379406	12.27
1	08/02/15	10:09:21	85	83.92	0.369	0.501	94.136	91.117523	35.29	0.193283	0
1	08/02/15	10:09:51	86	83.18	0.312	0.361	93.407	91.865253	35.29	0.193405	0
1	08/02/15	10:10:21	79	82.1	0.404	0.329	90.598	92.09976	35.32	2.888583	22.5
1	08/02/15	10:10:51	83	81.51	0.44	0.335	92.658	91.744549	35.29	1.218415	1.36
1	08/02/15	10:20:51	80	80.95	0.37	0.393	NaN	90.616803	35.29	NaN	6.14
1	08/02/15	10:21:21	71	80.74	0.357	0.521	89.539	88.990766	35.25	0.540662	0.68
1	08/02/15	10:21:51	92	81.17	0.593	0.747	87.124	86.902676	35.22	3.035675	8.18
1	08/02/15	10:22:21	NaN	79.52	1.633	1.207	NaN	84.684466	35.22	2.136656	2.73
1	08/02/15	10:22:51	71	75.54	2.179	1.841	83.01	82.56827	35.19	NaN	0
1	08/02/15	10:23:21	73	69.88	0.374	2.517	79.452	80.506168	35.15	0.393246	0
1	08/02/15	10:23:51	NaN	63.19	4.033	3.199	NaN	79.142978	35.12	0.961084	0
1	08/02/15	10:24:21	61	57.16	3.774	3.533	78.854	78.907976	35.08	1.421231	0
1	08/02/15	10:24:51	46	53.69	4.982	3.413	78.039	79.816457	35.08	1.917937	3.41
1	08/02/15	10:25:21	43	54.4	3.782	2.815	81.652	81.69609	35.01	1.471507	0
1	08/02/15	10:25:51	NaN	59.57	0.16	1.961	NaN	83.719479	35.01	0.370732	0
1	08/02/15	10:26:21	75	66.6	0.443	1.25	84.053	84.926831	35.01	0.284041	1.36
1	08/02/15	10:26:52	78	74.05	0.756	0.765	91.453	84.900985	35.01	1.090768	0
1	08/02/15	10:27:21	NaN	81.37	1	0.535	NaN	83.482478	34.95	0.863748	0
1	08/02/15	10:27:51	87	87.82	0.325	0.537	80.186	81.835361	34.95	2.285991	4.09
1	08/02/15	10:28:21	83	93.03	1.372	0.601	77.134	81.10252	34.95	1.342216	1.36
1	08/02/15	10:28:51	101	97.25	0.332	0.607	77.61	82.020091	34.95	3.839122	36.14
1	08/02/15	10:29:21	101	99.46	0.344	0.531	81.48	84.618628	34.84	1.389129	3.41
1	08/02/15	10:29:51	106	99.54	0.401	0.435	94.436	88.076578	34.81	3.421201	22.5
1	08/02/15	10:30:21	100	96.79	0.395	0.418	94.888	91.03116	34.81	2.299778	4.09
1	08/02/15	10:30:51	89	92	0.415	0.432	92.522	93.06216	34.74	1.382711	15
1	08/02/15	10:31:21	82	87.03	0.611	0.468	90.819	93.483181	34.67	1.520563	0
1	08/02/15	10:31:51	81	83.17	0.512	0.426	91.522	92.601949	34.64	1.743771	0
1	08/02/15	10:32:21	81	80.92	0.299	0.384	91.939	90.855793	34.6	1.293993	12.27
1	08/02/15	10:33:21	83	80.25	0.465	0.363	91.376	88.793188	34.57	1.344551	0.68
1	08/02/15	10:33:51	79	80.06	0.372	0.413	89.687	86.931737	34.54	1.449847	6.14
1	08/02/15	10:34:21	82	80.27	0.317	0.527	82.297	85.675121	34.5	1.449492	2.73
1	08/02/15	10:34:51	80	79.73	0.411	0.687	77.467	85.497953	34.47	1.835811	2.05
1	08/02/15	10:35:21	78	78.87	0.462	0.844	90.862	86.911875	34.43	0.752577	2.05
1	08/02/15	10:35:51	NaN	78.52	2.508	0.94	NaN	88.791641	34.43	2.176608	18.41
1	08/02/15	10:36:21	79	78.84	0.389	0.821	91.544	90.910312	34.36	0.34591	6.14
1	08/02/15	10:36:51	79	79.68	0.396	0.646	92.26	92.989666	34.33	0.448066	0
1	08/02/15	10:37:21	79	80.73	0.293	0.471	93.611	94.489977	34.33	0.177186	0
1	08/02/15	10:37:51	79	81.82	0.313	0.342	94.451	94.776219	34.3	0.373785	0
1	08/02/15	10:38:21	91	82.73	0.237	0.287	94.712	93.800382	34.3	0.365598	0
1	08/02/15	10:38:51	83	82.23	0.412	0.316	93.744	92.051035	34.3	1.59009	7.5
1	08/02/15	10:39:21	77	81.13	0.456	0.39	94.027	90.030393	34.3	0.617435	0
1	08/02/15	10:39:51	79	80.15	0.379	0.457	85.487	87.705299	34.26	1.5411	4.09
1	08/02/15	10:40:21	80	79.29	0.585	0.453	80.309	86.515587	34.23	NaN	9.55
1	08/02/15	10:40:51	81	78.75	0.42	0.426	84.654	87.102701	34.23	1.348826	1.36
1	08/02/15	10:41:21	77	78.88	0.347	0.389	92.327	88.695384	34.23	0.798632	0
1	08/02/15	10:41:51	79	80.24	0.383	0.369	92.204	90.223412	34.23	0.790457	0
1	08/02/15	10:42:21	84	82.41	0.304	0.368	91.635	91.187773	34.23	1.207169	0
1	08/02/15	10:42:51	81	84.39	0.359	0.389	91.838	91.495986	34.23	0.551908	0
1	08/02/15	10:45:21	86	86.26	0.399	0.42	93.704	91.07965	34.3	0.537669	0
1	08/02/15	10:45:51	91	87.35	0.437	0.458	85.254	89.903279	34.33	NaN	0.68
1	08/02/15	10:46:21	90	86.92	0.78	0.491	86.178	89.133933	34.33	1.048964	2.73
1	08/02/15	10:46:51	85	84.95	0.31	0.474	92.128	88.834235	34.4	1.790451	0
1	08/02/15	10:47:21	79	82.22	0.326	0.447	89.726	88.299306	34.43	1.076612	0.68
1	08/02/15	10:47:51	79	79.77	0.412	0.412	88.266	87.077911	34.47	0.865654	2.73
1	08/02/15	10:48:21	77	77.74	0.5	0.353	82.695	85.093582	34.5	0.740832	0
1	08/02/15	10:48:51	76	76	0.313	0.256	83.029	83.028759	34.5	0.162141	0
1	08/02/15	10:49:21	NaN	NaN	0	0.125	NaN	NaN	NaN	NaN	0
1	08/02/15	10:49:51	NaN	NaN	0	0	NaN	NaN	NaN	NaN	0
