# Supplementary material for: The geometric approach to human stress based on stress-related surrogate measures
Source: PLoS One. 2021 Jan 25;16(1):e0219414. doi: 10.1371/journal.pone.0219414 (PMC7833219; doi:10.1371/journal.pone.0219414)
Supplement: S1 Data — (ZIP) [file pone.0219414.s002.zip › Data/20150208110026_VSM00_XX_TM5_0031_RO10.csv]

# Created by Matlab Algo on 2015-03-10 11:27:41
SetLabels
AlgoVersion	AppVersion
2.0.0	0.0.0
Labels
Index	SDFFileName
1	20150208110026_VSM00_XX_TM5_0031_RO10				Catherine Rouiller von Gunten Part 2
Data
Index	Date	Time	HR	HRf	PPG	PPGf	SpO2	SpO2f	Ted_skin_Temp	Mov	Steps
1	08/02/15	10:52:51	73	73	0.385	0.385	96.297	96.296811	34.88	0.182444	0
1	08/02/15	10:53:22	74	73.95	0.298	0.347	95.135	95.134954	34.91	0.151221	0
1	08/02/15	10:53:51	75	74.42	0.314	0.32	93.71	94.288582	34.95	0.195779	0
1	08/02/15	10:54:21	78	74.85	0.247	0.31	92.819	93.8804	34.98	0.174239	0
1	08/02/15	10:54:52	73	75.18	0.364	0.32	93.436	93.834612	35.01	0.202278	0
1	08/02/15	10:55:21	74	75.75	0.38	0.34	94.884	93.949637	35.05	0.137985	0
1	08/02/15	10:55:51	75	76.42	0.355	0.361	95.059	93.970157	35.08	0.130676	0
1	08/02/15	10:56:21	75	76.81	0.351	0.384	94.368	93.754768	35.15	0.143226	0
1	08/02/15	10:56:52	83	77.09	0.421	0.405	92.389	93.342865	35.19	0.770887	1.36
1	08/02/15	10:57:21	82	76.24	0.403	0.42	91.808	93.016076	35.22	1.292059	1.36
1	08/02/15	10:57:52	69	74.93	0.434	0.435	93.256	92.918036	35.22	0.58599	0
1	08/02/15	10:58:21	71	74.56	0.493	0.444	94.008	92.927799	35.25	0.255635	0
1	08/02/15	10:58:51	74	75.52	0.44	0.447	92.334	92.985981	35.29	0.470154	0
1	08/02/15	10:59:22	80	77.62	0.409	0.443	92.529	93.136968	35.32	1.063241	0
1	08/02/15	10:59:52	81	80.13	0.426	0.437	94.158	93.242134	35.32	0.428865	0
1	08/02/15	11:00:42	77	82.41	0.44	0.423	94.148	93.228142	35.32	0.559407	0
1	08/02/15	11:01:07	94	84.13	0.445	0.404	92.034	93.214884	35.32	2.609678	29.32
1	08/02/15	11:23:51	82	83.67	0.373	0.395	92.503	93.407931	35.6	0.308432	0
1	08/02/15	11:24:21	82	82.17	0.376	0.369	94.487	93.717754	35.6	0.819271	0
1	08/02/15	11:24:51	77	80.64	0.365	0.358	93.813	93.865049	35.63	0.189077	0
1	08/02/15	11:25:21	81	79.27	0.337	0.371	94.046	93.917993	35.63	0.21455	0
1	08/02/15	11:25:51	77	78.33	0.37	0.419	95.156	93.959209	35.63	0.167556	0
1	08/02/15	11:26:21	79	78.2	0.606	0.495	93.412	93.861153	35.66	2.59756	11.59
1	08/02/15	11:26:51	79	78.74	0.435	0.57	92.391	93.744506	35.66	0.169107	0
1	08/02/15	11:27:21	80	80.03	0.339	0.637	93.554	93.732433	35.66	0.146377	0
1	08/02/15	11:27:51	NaN	81.13	1.4	0.687	NaN	93.811576	35.66	1.027823	0.68
1	08/02/15	11:28:21	79	82.18	0.378	0.643	95.188	93.902311	35.66	0.447917	0
1	08/02/15	11:28:51	91	82.87	0.593	0.58	93.281	93.840291	35.66	1.741321	6.82
1	08/02/15	11:29:21	80	82.37	0.428	0.503	92.745	93.705959	35.63	0.170149	0
1	08/02/15	11:29:51	82	81.38	0.403	0.442	94.078	93.565945	35.6	0.359929	0
1	08/02/15	11:30:21	82	80.48	0.37	0.406	93.403	93.403517	35.63	0.166671	0
1	08/02/15	11:30:51	75	80.14	0.461	0.393	93.844	93.353542	35.63	0.141683	0
1	08/02/15	11:31:21	81	81.06	0.391	0.4	93.326	93.365154	35.63	0.170906	0
1	08/02/15	11:31:51	83	82.79	0.424	0.416	91.99	93.404775	35.63	0.212372	2.05
1	08/02/15	11:32:21	85	85.02	0.448	0.408	93.676	93.497075	35.63	0.845744	0.68
1	08/02/15	11:32:51	89	87.32	0.392	0.407	95.257	93.512213	35.63	0.697614	0
1	08/02/15	11:33:21	92	88.9	0.349	0.404	93.478	93.433321	35.6	0.598686	2.05
1	08/02/15	11:33:51	88	89.95	0.402	0.409	92.243	93.395304	35.6	0.576332	0
1	08/02/15	11:34:21	88	90.73	0.479	0.42	92.969	93.467753	35.6	0.362378	0
1	08/02/15	11:34:51	92	91.52	0.42	0.43	93.977	93.641664	35.63	0.265411	0
1	08/02/15	11:35:21	94	92.52	0.429	0.436	93.99	93.794232	35.66	0.18992	0
1	08/02/15	11:35:51	94	93.58	0.423	0.442	94.475	93.942916	35.66	0.546328	0
1	08/02/15	11:36:21	93	94.8	0.464	0.446	94.058	94.103514	35.7	0.334358	0
1	08/02/15	11:36:51	95	95.55	0.454	0.446	93.735	94.209845	35.73	0.28572	0
1	08/02/15	11:37:21	95	95.07	0.447	0.447	94.159	94.246017	35.73	0.415836	0
1	08/02/15	11:37:51	96	93.35	0.421	0.448	94.283	94.256884	35.77	0.327066	0
1	08/02/15	11:38:21	95	90.85	0.453	0.451	94.223	94.301539	35.8	0.293159	0
1	08/02/15	11:38:51	89	88.38	0.487	0.449	94.923	94.333594	35.8	0.209778	0
1	08/02/15	11:39:21	82	86.89	0.429	0.446	94.249	94.185292	35.8	0.171924	0
1	08/02/15	11:39:51	78	87	0.435	0.446	93.216	93.879573	35.8	0.916773	2.05
1	08/02/15	11:40:21	92	89.18	0.474	0.449	93.699	93.570446	35.84	1.732757	4.09
1	08/02/15	11:40:51	97	92.08	0.39	0.451	93.818	93.286055	35.87	1.953912	2.73
1	08/02/15	11:41:21	97	94.4	0.52	0.462	93.427	93.017112	35.87	1.990662	12.27
1	08/02/15	11:41:51	96	95.39	0.436	0.475	91.679	92.835509	35.84	1.521603	2.73
1	08/02/15	11:42:21	91	94.78	0.516	0.49	92.049	92.834123	35.84	1.086074	2.73
1	08/02/15	11:42:51	93	93.14	0.479	0.496	94.092	92.943482	35.8	0.856457	1.36
1	08/02/15	11:43:22	97	91.14	0.48	0.492	93.915	92.976417	35.8	1.223379	0
1	08/02/15	11:43:51	86	89.3	0.524	0.48	92.068	92.981158	35.84	0.445149	1.36
1	08/02/15	11:44:21	85	88.67	0.505	0.46	92.82	93.153393	35.84	0.363052	0
1	08/02/15	11:44:51	88	89.01	0.395	0.437	93.672	93.347837	35.84	0.157314	0
1	08/02/15	11:45:21	91	89.74	0.36	0.422	92.771	93.44841	35.84	0.270619	0
1	08/02/15	11:45:51	92	90.21	0.431	0.418	94.079	93.586004	35.9	0.215064	0
1	08/02/15	11:46:21	92	89.82	0.419	0.425	94.193	93.692788	35.9	0.219597	0
1	08/02/15	11:46:51	88	88.8	0.489	0.432	93.859	93.655693	35.9	0.239324	0
1	08/02/15	11:47:21	87	87.14	0.421	0.432	93.153	93.449075	35.9	0.658934	0
1	08/02/15	11:47:51	86	85.18	0.399	0.429	92.036	93.171777	35.9	0.764723	0
1	08/02/15	11:48:21	81	83.71	0.44	0.418	93.869	93.022352	35.94	0.215119	0
1	08/02/15	11:48:51	83	83.35	0.442	0.404	93.773	92.833925	35.94	0.199363	0
1	08/02/15	11:49:21	84	84.01	0.345	0.392	91.463	92.556762	35.94	0.169005	0
1	08/02/15	11:49:51	89	85.43	0.354	0.389	92.089	92.401121	35.94	0.136947	0
1	08/02/15	11:50:21	82	87.28	0.434	0.394	92.73	92.251587	35.94	0.157597	0
1	08/02/15	11:50:51	92	89.7	0.412	0.406	92.109	92.016793	35.97	0.438875	0
1	08/02/15	11:51:21	92	92.11	0.38	0.418	92.266	91.67459	35.97	2.124132	5.45
1	08/02/15	11:51:51	95	94.33	0.506	0.435	90.648	91.376239	35.97	2.087023	10.91
1	08/02/15	11:52:21	96	95.95	0.353	0.445	91.268	91.31471	35.97	0.781089	7.5
1	08/02/15	11:52:51	97	97.09	0.513	0.46	91.892	91.351121	35.97	1.978297	10.23
1	08/02/15	11:53:22	99	97.94	0.493	0.469	90.508	91.452708	35.94	1.735522	15.68
1	08/02/15	11:53:51	96	98.04	0.484	0.48	91.275	91.740069	35.94	2.30776	5.45
1	08/02/15	11:54:21	101	97.76	0.408	0.494	92.558	92.071566	35.94	1.65048	2.73
1	08/02/15	11:54:51	95	97.48	0.558	0.511	94.177	92.250639	35.9	2.048772	14.32
1	08/02/15	11:55:21	97	97.73	0.537	0.534	90.908	92.120975	35.9	2.145612	34.09
1	08/02/15	11:55:51	101	98.73	0.566	0.56	90.998	91.915516	35.87	2.248667	16.36
1	08/02/15	11:56:21	97	99.37	0.508	0.568	92.229	91.704657	35.87	3.814625	17.73
1	08/02/15	11:56:51	93	99.5	0.605	0.565	91.78	91.388197	35.87	4.835767	30.68
1	08/02/15	11:57:21	108	99.18	0.502	0.528	91.066	90.94935	35.87	2.479268	23.86
1	08/02/15	11:57:51	102	97.17	0.514	0.453	89.99	90.444075	35.84	1.72653	20.45
1	08/02/15	11:58:21	94	94	0.462	0.333	90.011	90.011005	35.84	1.139131	10.91
1	08/02/15	11:58:51	NaN	NaN	0	0.171	NaN	NaN	NaN	NaN	0
1	08/02/15	11:59:21	NaN	NaN	0	0	NaN	NaN	NaN	NaN	0
