# Supplementary material for: The geometric approach to human stress based on stress-related surrogate measures
Source: PLoS One. 2021 Jan 25;16(1):e0219414. doi: 10.1371/journal.pone.0219414 (PMC7833219; doi:10.1371/journal.pone.0219414)
Supplement: S1 Data — (ZIP) [file pone.0219414.s002.zip › Data/20150311115522_VSM00_XX_TM5_0031_RO10_Part_2.csv]

# Created by Matlab Algo on 2015-03-26 16:57:36
SetLabels
AlgoVersion	AppVersion
2.0.0	0.0.0
Labels
Index	SDFFileName
1	20150311115522_VSM00_XX_TM5_0031_RO10				Arezki Ouguerroudj Part 2
Data
Index	Date	Time	HR	HRf	PPG	PPGf	SpO2	SpO2f	Ted_skin_Temp	Mov	Steps
1	11/03/15	14:00:15	94	90.35	0.241	0.206	94.606	93.557018	35.77	2.051703	24.55
1	11/03/15	14:00:45	85	87.35	0.208	0.212	93.342	93.707896	35.73	0.521466	0.68
1	11/03/15	14:01:15	85	84.41	0.219	0.215	92.997	93.791461	35.73	0.413481	0
1	11/03/15	14:01:45	79	82.05	0.238	0.219	94.058	94.051323	35.73	0.573903	0
1	11/03/15	14:02:15	87	80.84	0.165	0.221	93.934	94.485289	35.77	1.173993	1.36
1	11/03/15	14:02:45	74	80.03	0.234	0.226	95.231	94.974787	35.77	0.161726	0
1	11/03/15	14:03:15	80	80.17	0.234	0.228	96.715	95.507948	35.8	0.220526	0
1	11/03/15	14:03:45	82	80.35	0.245	0.229	95.603	95.961371	35.84	0.608646	0
1	11/03/15	14:04:15	82	80.71	0.271	0.227	95.156	96.280786	35.84	0.816252	0
1	11/03/15	14:04:45	83	81.03	0.191	0.219	96.198	96.368982	35.84	0.472992	0.68
1	11/03/15	14:05:15	80	81.89	0.169	0.216	97.145	96.123357	35.9	1.093852	2.05
1	11/03/15	14:06:15	84	83.63	0.202	0.217	96.084	95.464064	35.94	1.767897	3.41
1	11/03/15	14:06:45	80	86.23	0.248	0.216	95.091	94.469259	35.94	2.57541	8.18
1	11/03/15	14:07:15	87	89.11	0.26	0.209	92.992	93.377244	35.94	1.56613	12.27
1	11/03/15	14:07:45	101	91.21	0.163	0.196	91.267	92.484156	35.94	0.888163	19.09
1	11/03/15	14:08:15	91	91.23	0.202	0.182	91.196	91.944341	36.01	4.163726	47.05
1	11/03/15	14:08:45	94	90.1	0.145	0.167	92.344	91.843668	36.01	2.010768	17.73
1	11/03/15	14:09:15	87	88.72	0.123	0.158	92.324	92.059477	36.01	3.21652	10.91
1	11/03/15	14:09:45	84	88.33	0.159	0.161	92.495	92.351916	36.01	0.975092	0.68
1	11/03/15	14:10:15	80	89.58	0.214	0.17	93.334	92.578913	36.01	1.758575	4.09
1	11/03/15	14:10:45	93	92.25	0.19	0.178	92.391	92.703828	36.01	1.324177	15
1	11/03/15	14:11:15	105	94.73	0.137	0.184	91.944	92.819489	36.01	4.017283	28.64
1	11/03/15	14:11:45	98	95.61	0.216	0.188	93.851	93.109565	35.97	4.566522	60.68
1	11/03/15	14:12:15	97	94.39	0.209	0.189	93.185	93.532277	35.97	3.982147	55.91
1	11/03/15	14:12:45	85	91.39	0.154	0.187	93.002	93.95158	35.97	0.285029	0
1	11/03/15	14:13:15	84	87.61	0.197	0.193	95.331	94.301121	35.94	0.538811	5.45
1	11/03/15	14:13:45	84	83.94	0.228	0.202	94.828	94.393215	35.94	3.102906	41.59
1	11/03/15	14:14:15	86	80.5	0.18	0.211	94.352	94.196383	35.94	1.013971	0.68
1	11/03/15	14:14:45	82	77.38	0.198	0.219	94.605	93.846325	35.94	0.523349	0
1	11/03/15	14:15:15	65	74.19	0.275	0.227	92.505	93.575819	35.94	0.488195	0.68
1	11/03/15	14:15:45	73	72.3	0.236	0.23	92.113	93.660944	35.94	0.42643	0
1	11/03/15	14:16:15	73	71.08	0.241	0.23	95.491	94.128223	35.94	0.179672	0
1	11/03/15	14:16:45	71	70.98	0.167	0.227	94.176	94.817962	35.94	0.18071	0
1	11/03/15	14:17:15	69	72.15	0.254	0.23	95.23	95.671977	35.94	0.192353	0
1	11/03/15	14:17:45	76	73.99	0.227	0.232	97.576	96.324271	35.94	0.168273	0
1	11/03/15	14:18:15	74	75.52	0.257	0.234	96.772	96.514391	35.97	0.217757	0
1	11/03/15	14:18:45	81	76.35	0.231	0.234	95.931	96.281268	35.94	0.203251	0
1	11/03/15	14:19:15	72	76.09	0.231	0.233	96.323	95.802094	35.97	0.180872	0
1	11/03/15	14:19:45	84	75.78	0.213	0.229	95.698	95.249996	35.97	0.330878	0
1	11/03/15	14:20:15	66	74.56	0.244	0.225	93.406	94.791909	35.97	0.154445	0
1	11/03/15	14:20:45	74	73.64	0.217	0.223	93.919	94.64288	35.97	0.441615	0
1	11/03/15	14:21:15	76	73.2	0.22	0.223	95.589	94.889108	35.97	0.203637	0
1	11/03/15	14:22:15	72	73.29	0.214	0.222	95.61	95.311604	35.97	0.147956	0
1	11/03/15	14:22:45	74	73.91	0.232	0.221	95.795	95.719254	36.01	0.154065	0
1	11/03/15	14:23:15	74	74.52	0.203	0.215	95.533	96.046786	36.01	0.2173	0
1	11/03/15	14:23:45	74	74.91	0.241	0.208	96.666	96.290266	36.01	0.231194	0
1	11/03/15	14:24:16	74	75.13	0.214	0.2	96.915	96.350456	36.04	0.175188	0
1	11/03/15	14:24:45	83	74.62	0.124	0.194	96.071	96.249738	36.07	0.150206	0
1	11/03/15	14:25:15	69	73.44	0.231	0.196	95.692	96.128632	36.07	0.186116	0
1	11/03/15	14:25:45	70	72.3	0.176	0.2	95.67	96.029888	36.07	0.271362	0
1	11/03/15	14:26:15	70	71.4	0.227	0.206	96.544	95.973587	36.07	0.221245	0
1	11/03/15	14:26:45	76	71.13	0.219	0.21	96.401	95.993044	36.07	0.312139	0
1	11/03/15	14:27:15	68	70.86	0.208	0.21	95.465	96.082217	36.07	0.262602	0
1	11/03/15	14:27:45	70	71.05	0.212	0.205	95.462	96.189231	36.07	0.553443	0.68
1	11/03/15	14:28:15	73	71.5	0.176	0.196	96.331	96.180111	36.07	0.150298	0
1	11/03/15	14:28:45	72	71.99	0.197	0.187	96.934	95.915119	36.07	0.148242	0
1	11/03/15	14:29:15	73	72.2	0.186	0.182	96.292	95.41429	36.04	0.170796	0
1	11/03/15	14:29:45	72	72.35	0.185	0.18	95.012	94.862485	36.04	0.161943	0
1	11/03/15	14:30:15	69	72.18	0.17	0.185	93.054	94.51404	36.04	0.156167	0
1	11/03/15	14:30:45	75	72.16	0.175	0.194	93.454	94.586193	36.04	0.555293	0
1	11/03/15	14:31:15	74	71.66	0.218	0.206	95.264	95.040835	36.04	0.428204	0
1	11/03/15	14:31:45	71	71.09	0.227	0.216	95.953	95.723355	36.04	0.272407	0
1	11/03/15	14:33:45	66	70.62	0.234	0.221	97.447	96.437717	36.01	0.162886	0
1	11/03/15	14:34:15	70	70.43	0.222	0.222	97.293	96.889438	36.01	0.16034	0
1	11/03/15	14:34:45	73	70.33	0.216	0.22	96.678	96.986854	36.01	0.157788	0
1	11/03/15	14:35:15	74	70.2	0.209	0.218	96.202	96.798064	36.01	0.142685	0
1	11/03/15	14:35:45	65	69.61	0.2	0.217	96.423	96.480512	36.01	0.149787	0
1	11/03/15	14:36:15	71	69.46	0.229	0.218	97.145	96.179889	36.01	0.14247	0
1	11/03/15	14:36:45	69	69.77	0.221	0.217	95.583	95.910673	35.97	0.153466	0
1	11/03/15	14:37:15	70	70.91	0.232	0.213	95.141	95.760396	36.01	0.173558	0
1	11/03/15	14:37:45	74	72.63	0.21	0.205	95.595	95.71242	36.01	0.147659	0
1	11/03/15	14:38:15	72	74.67	0.165	0.196	95.835	95.710414	36.01	0.170546	0
1	11/03/15	14:38:45	73	76.75	0.206	0.19	96.3	95.787006	36.01	0.746436	0.68
1	11/03/15	14:39:15	88	78.39	0.179	0.187	96.146	95.912159	36.01	1.650525	0
1	11/03/15	14:39:45	80	78.24	0.168	0.19	95.666	96.070055	36.01	0.363789	0
1	11/03/15	14:40:15	71	77.18	0.227	0.198	95.581	96.317081	36.01	0.352545	0
1	11/03/15	14:40:45	74	76.04	0.212	0.208	96.559	96.637539	36.01	0.257207	0
1	11/03/15	14:41:15	80	75.13	0.188	0.216	97.89	96.943952	36.01	0.146512	0
1	11/03/15	14:41:45	73	74.06	0.229	0.224	97.015	97.034349	36.01	0.154925	0
1	11/03/15	14:42:15	71	73.28	0.258	0.228	96.297	96.821929	36.01	0.283653	0
1	11/03/15	14:42:45	71	72.86	0.221	0.227	96.871	96.346236	36.01	0.165268	0
1	11/03/15	14:43:15	76	72.14	0.212	0.224	96.775	95.673955	36.01	0.228394	0
1	11/03/15	14:43:45	73	70.51	0.237	0.222	94.471	94.996706	35.97	0.619843	0
1	11/03/15	14:44:15	68	68.9	0.188	0.222	93.718	94.633236	36.01	0.146794	0
1	11/03/15	14:44:45	65	67.93	0.237	0.223	93.777	94.688941	35.97	0.151287	0
1	11/03/15	14:45:15	67	67.55	0.223	0.222	94.782	95.092555	35.97	0.146944	0
1	11/03/15	14:45:45	65	67.26	0.222	0.222	96.89	95.678059	35.97	0.138289	0
1	11/03/15	14:46:15	69	67.26	0.242	0.219	96.839	96.145202	35.97	0.155023	0
1	11/03/15	14:46:45	75	67.37	0.198	0.211	96.075	96.306659	35.97	0.353001	0
1	11/03/15	14:47:15	66	67.72	0.205	0.222	95.706	96.127434	35.97	0.148245	0
1	11/03/15	14:47:45	64	68.97	0.148	0.174	95.87	95.721964	36.01	0.14587	0
1	11/03/15	14:48:15	68	71.47	0.239	0.13	95.952	95.279187	35.97	0.140261	0
1	11/03/15	14:48:45	74	74.98	0.214	0.163	94.9	94.922636	35.97	0.181906	0
1	11/03/15	14:49:15	83	78.87	0.136	0.116	93.154	94.779974	35.97	2.210205	15
1	11/03/15	14:49:45	89	82.67	0.203	0.161	94.581	94.897305	35.97	2.438953	33.41
1	11/03/15	14:50:15	88	85.97	0.21	0.353	95.9	95.009542	35.97	1.787845	29.32
1	11/03/15	14:50:45	82	89.76	0.21	0.798	95.603	94.902059	35.9	0.197414	3.41
1	11/03/15	14:51:15	NaN	96.06	2.619	1.481	NaN	94.423675	35.9	2.039911	27.95
1	11/03/15	14:51:45	NaN	104.2	0.832	2.166	NaN	93.755153	35.9	4.141842	56.59
1	11/03/15	14:52:15	NaN	111.9	1.366	2.809	NaN	93.189343	35.9	4.064285	54.55
1	11/03/15	14:52:45	123	118.32	6.813	3.306	NaN	92.541416	35.87	4.045736	55.23
1	11/03/15	14:53:15	126	123.36	2.492	3.241	NaN	91.454257	35.87	NaN	55.23
1	11/03/15	14:53:45	141	127.62	3.458	2.909	NaN	89.553163	35.8	NaN	55.23
1	11/03/15	14:54:15	NaN	131.2	1.211	2.358	NaN	86.667972	35.77	NaN	57.95
1	11/03/15	14:54:45	107	136.11	1.281	1.844	87.66	82.28209	35.7	4.682027	55.23
1	11/03/15	14:55:15	NaN	142.9	1.423	1.43	NaN	76.92784	35.63	4.61513	48.41
1	11/03/15	14:55:45	173	147.46	2.329	1.081	66.785	72.338113	35.63	NaN	51.14
1	11/03/15	14:56:15	NaN	145.12	0.296	0.803	NaN	70.30038	35.53	NaN	47.05
1	11/03/15	14:56:45	NaN	136.32	0.401	0.636	NaN	71.300395	35.42	NaN	42.95
1	11/03/15	14:57:15	NaN	122.98	0.511	0.413	NaN	75.094643	35.36	3.60353	47.73
1	11/03/15	14:57:45	102	108.15	0.152	0.27	75.196	80.922903	35.32	1.168892	22.5
1	11/03/15	14:58:15	88	95.29	0.198	0.167	95.608	87.542977	35.29	0.565045	1.36
1	11/03/15	14:58:45	87	87.49	0.196	0.153	95.654	92.588815	35.22	0.216132	2.73
1	11/03/15	14:59:15	80	84.99	0.228	0.179	96.048	95.591096	35.19	1.577423	8.86
1	11/03/15	14:59:45	93	85.43	0.198	0.2	95.447	96.927676	35.15	0.69365	16.36
1	11/03/15	15:00:15	87	85.56	0.169	0.186	95.644	97.282762	35.12	0.961312	0
1	11/03/15	15:00:45	88	85.19	0.193	0.197	97.218	97.06568	35.12	0.694888	0
1	11/03/15	15:01:15	86	84.03	0.19	0.203	96.582	96.671802	35.08	0.391563	0
1	11/03/15	15:01:45	76	82.45	0.217	0.203	97.285	96.486645	35.05	0.155729	0
1	11/03/15	15:02:15	81	81.38	0.238	0.204	96.235	96.514075	35.05	1.092312	4.09
1	11/03/15	15:02:45	81	81.31	0.191	0.201	95.894	96.36414	35.05	0.149045	0
1	11/03/15	15:03:15	84	81.85	0.166	0.194	96.522	96.279643	35.05	2.589561	17.73
1	11/03/15	15:03:45	84	82.35	0.192	0.186	96.03	96.262078	35.05	0.171157	0
1	11/03/15	15:04:15	83	82.54	0.183	0.182	96.015	96.324608	35.01	0.973864	0
1	11/03/15	15:04:45	81	83.28	0.201	0.178	96.398	96.370532	35.01	0.180663	0
1	11/03/15	15:05:15	84	84.95	0.154	0.17	96.689	96.197715	34.98	0.265513	0
1	11/03/15	15:05:45	90	86.99	0.152	0.163	96.21	95.721074	34.98	0.526869	0
1	11/03/15	15:06:15	79	88.99	0.162	0.157	95.176	94.983638	34.98	0.163681	0
1	11/03/15	15:06:45	93	90.84	0.196	0.151	94.371	94.219016	34.98	3.225406	17.05
1	11/03/15	15:07:15	102	90.64	0.149	0.15	93.049	93.689027	34.98	2.68341	19.09
1	11/03/15	15:07:45	NaN	87.41	0.05	0.158	NaN	93.628594	34.98	0.453591	3.41
1	11/03/15	15:08:15	78	82.36	0.224	0.181	93.228	94.081232	34.98	0.323062	0
1	11/03/15	15:08:45	71	77.1	0.25	0.204	95.027	94.948523	34.98	0.600012	0
1	11/03/15	15:09:15	77	72.61	0.177	0.224	96.604	95.953343	34.98	0.781772	0
1	11/03/15	15:09:45	66	69.03	0.29	0.243	97.337	96.815038	35.05	0.172268	0
1	11/03/15	15:10:15	65	67.3	0.25	0.253	97.837	97.357991	35.05	0.168899	0
1	11/03/15	15:10:45	72	67.44	0.227	0.255	97.06	97.51174	35.08	0.198331	0
1	11/03/15	15:11:15	67	67.7	0.257	0.253	96.94	97.406642	35.12	0.151367	0
1	11/03/15	15:11:45	66	67.81	0.268	0.25	97.542	97.187083	35.15	0.151438	0
1	11/03/15	15:12:15	67	67.94	0.249	0.25	97.259	96.899131	35.19	0.157105	0
1	11/03/15	15:12:45	73	67.92	0.227	0.248	96.237	96.577276	35.19	0.19279	0
1	11/03/15	15:13:15	66	67.22	0.266	0.25	95.823	96.224032	35.22	0.162144	0
1	11/03/15	15:13:45	64	66.24	0.242	0.254	96.135	95.889812	35.22	0.152137	0
1	11/03/15	15:14:15	66	65.6	0.259	0.257	96.374	95.735782	35.22	0.154775	0
1	11/03/15	15:14:45	67	65.05	0.269	0.261	95.487	95.784612	35.25	0.169998	0
1	11/03/15	15:15:15	63	64.64	0.262	0.262	94.967	95.900962	35.29	0.147852	0
1	11/03/15	15:15:45	64	65.03	0.257	0.26	95.068	95.964294	35.29	0.14798	0
1	11/03/15	15:16:15	67	66.19	0.267	0.254	96.761	95.892036	35.32	0.156471	0
1	11/03/15	15:16:45	67	67.64	0.24	0.245	97.978	95.5705	35.32	0.159976	0
1	11/03/15	15:17:15	67	68.36	0.229	0.238	96.185	95.002995	35.32	0.477828	0
1	11/03/15	15:17:45	70	68.77	0.244	0.233	91.349	94.408791	35.32	0.147204	0
1	11/03/15	15:18:15	73	68.2	0.209	0.231	91.848	94.434509	35.32	0.797101	0
1	11/03/15	15:18:45	67	66.99	0.234	0.23	96.615	95.04352	35.32	0.196175	0
1	11/03/15	15:19:15	65	66.16	0.228	0.227	96.724	95.676657	35.32	0.141768	0
1	11/03/15	15:19:45	61	66.13	0.242	0.223	95.952	96.051966	35.29	0.15773	0
1	11/03/15	15:20:15	63	67.47	0.247	0.218	96.228	96.043774	35.29	0.138877	0
1	11/03/15	15:20:45	78	69.5	0.16	0.213	96.606	95.57776	35.29	0.158999	0
1	11/03/15	15:21:15	67	71.1	0.21	0.213	96.704	94.718955	35.29	0.152346	0
1	11/03/15	15:21:45	82	72.8	0.201	0.215	90.4	93.869246	35.25	0.748061	0.68
1	11/03/15	15:22:15	68	73.59	0.248	0.217	92.23	93.862372	35.25	0.169495	0
1	11/03/15	15:22:45	70	74.24	0.241	0.215	95.16	94.516106	35.22	0.147037	0
1	11/03/15	15:23:15	78	75.19	0.198	0.209	96.417	95.334881	35.22	0.196312	0
1	11/03/15	15:23:45	72	75.82	0.207	0.204	96.71	96.156397	35.25	0.159228	0
1	11/03/15	15:24:15	83	76.28	0.15	0.202	96.581	96.798497	35.25	0.210904	0
1	11/03/15	15:24:45	76	75.89	0.223	0.207	97.763	97.084452	35.29	0.185841	0
1	11/03/15	15:25:15	74	74.64	0.225	0.215	96.464	96.953736	35.29	0.180632	0
1	11/03/15	15:25:45	71	73.6	0.236	0.221	95.834	96.680723	35.29	0.15286	0
1	11/03/15	15:26:15	75	72.95	0.217	0.223	97.245	96.581905	35.32	0.184387	0
1	11/03/15	15:26:45	67	72.38	0.233	0.222	97.211	96.494509	35.32	0.152256	0
1	11/03/15	15:27:15	74	72.44	0.219	0.215	95.046	96.361821	35.32	0.158132	0
1	11/03/15	15:27:45	78	72.34	0.169	0.21	96.37	96.382272	35.36	0.140186	0
1	11/03/15	15:28:15	70	72.27	0.24	0.211	97.692	96.533863	35.36	0.164858	0
1	11/03/15	15:28:45	76	72.41	0.191	0.214	96.516	96.737233	35.36	0.148197	0
1	11/03/15	15:29:15	65	72.36	0.227	0.218	95.93	97.038283	35.36	0.162216	0
1	11/03/15	15:29:45	66	72.78	0.243	0.22	97.233	97.431828	35.39	0.151826	0
1	11/03/15	15:30:15	86	73.61	0.176	0.217	98.078	97.722291	35.39	0.667935	0
1	11/03/15	15:30:45	73	73.03	0.28	0.213	98.868	97.7982	35.39	0.267429	0
1	11/03/15	15:31:15	75	71.86	0.163	0.204	97.765	97.586728	35.39	0.66606	0
1	11/03/15	15:31:45	63	70.17	0.19	0.2	96.576	97.098261	35.42	0.132894	0
1	11/03/15	15:32:15	66	68.9	0.205	0.202	95.944	96.337662	35.42	0.151187	0
1	11/03/15	15:32:45	73	68.19	0.199	0.205	95.24	95.455036	35.42	0.16589	0
1	11/03/15	15:33:15	68	67.38	0.22	0.212	95.896	94.703056	35.39	0.182416	0
1	11/03/15	15:33:45	64	67.2	0.224	0.217	94.774	94.104686	35.39	0.139575	0
1	11/03/15	15:34:15	69	67.29	0.232	0.222	91.682	93.729541	35.39	0.141639	0
1	11/03/15	15:34:45	71	66.82	0.197	0.224	92.354	93.716003	35.42	0.407549	0
1	11/03/15	15:35:15	61	66.32	0.242	0.222	95.348	93.892752	35.42	0.153916	0
1	11/03/15	15:35:45	67	66.28	0.202	0.222	95.608	94.069888	35.39	0.634152	0.68
1	11/03/15	15:36:15	67	66.91	0.246	0.221	94.147	94.251268	35.39	0.277862	0
1	11/03/15	15:36:45	68	67.95	0.207	0.217	93.36	94.502301	35.39	0.158226	0
1	11/03/15	15:37:15	67	68.79	0.233	0.216	94.381	94.827041	35.39	0.145547	0
1	11/03/15	15:37:45	74	69.52	0.169	0.215	94.71	95.131506	35.39	0.171451	0
1	11/03/15	15:38:15	68	69.78	0.253	0.22	96.279	95.453736	35.39	0.198029	0
1	11/03/15	15:38:45	68	69.78	0.23	0.225	97.217	95.772869	35.39	0.161202	0
1	11/03/15	15:39:15	74	69.66	0.191	0.229	95.35	95.929971	35.39	0.18022	0
1	11/03/15	15:39:45	66	69.39	0.264	0.233	94.713	95.962063	35.39	0.140216	0
1	11/03/15	15:40:15	66	69.27	0.241	0.233	95.999	96.061752	35.39	0.144547	0
1	11/03/15	15:40:45	73	69.24	0.235	0.227	96.961	96.238899	35.39	0.499094	0
1	11/03/15	15:41:15	71	68.66	0.201	0.222	96.494	96.36816	35.39	0.535901	0
1	11/03/15	15:41:45	66	67.72	0.223	0.219	96.189	96.386815	35.39	0.145056	0
1	11/03/15	15:42:15	67	66.8	0.211	0.22	95.875	96.302628	35.39	0.154151	0
1	11/03/15	15:42:45	65	66.21	0.222	0.223	96.777	96.112637	35.42	0.166708	0
1	11/03/15	15:43:15	65	65.77	0.231	0.228	96.786	95.784786	35.39	0.136714	0
1	11/03/15	15:43:45	65	65.24	0.242	0.236	94.196	95.428095	35.42	0.177831	0
1	11/03/15	15:44:15	67	65.34	0.252	0.239	94.352	95.28902	35.39	0.160997	0
1	11/03/15	15:44:45	68	65.77	0.213	0.24	95.936	95.354308	35.39	0.156653	0
1	11/03/15	15:45:15	65	66.08	0.25	0.238	96.201	95.483256	35.39	0.165041	0
1	11/03/15	15:45:45	63	66.44	0.236	0.236	95.573	95.638284	35.39	0.160391	0
1	11/03/15	15:46:15	65	67.33	0.248	0.232	95.268	95.871027	35.42	0.156348	0
1	11/03/15	15:46:45	74	68.69	0.211	0.224	95.967	96.183063	35.42	0.276753	0
1	11/03/15	15:47:15	75	70.18	0.196	0.215	96.896	96.415848	35.42	0.150914	0
1	11/03/15	15:47:45	64	71.46	0.234	0.207	96.511	96.431446	35.42	0.145427	0
1	11/03/15	15:48:15	70	73.03	0.199	0.2	96.235	96.302419	35.42	0.152376	0
1	11/03/15	15:48:45	76	74.5	0.209	0.196	96.446	96.120336	35.42	0.310006	0
1	11/03/15	15:49:15	81	75.24	0.144	0.197	96.418	95.878062	35.46	0.15709	0
1	11/03/15	15:49:45	76	74.89	0.222	0.207	95.04	95.62514	35.46	0.191094	0
1	11/03/15	15:50:15	72	73.74	0.216	0.219	94.484	95.584337	35.46	0.175053	0
1	11/03/15	15:50:45	67	72.36	0.264	0.229	95.52	95.818462	35.39	0.15823	0
1	11/03/15	15:51:15	74	71.04	0.226	0.236	97.106	96.076861	35.39	0.332169	0
1	11/03/15	15:51:45	73	69.52	0.231	0.24	97.137	96.135048	35.39	0.180189	0
1	11/03/15	15:52:15	65	68.45	0.247	0.24	95.042	95.984421	35.39	0.190355	0
1	11/03/15	15:52:45	67	68.08	0.234	0.238	95.858	95.73921	35.39	0.148776	0
1	11/03/15	15:53:15	68	67.86	0.238	0.235	96.258	95.43606	35.39	0.166831	0
1	11/03/15	15:53:45	71	67.64	0.231	0.234	94.346	95.199582	35.42	0.154468	0.68
1	11/03/15	15:54:15	64	67.05	0.243	0.237	94.224	95.284547	35.39	0.16907	0
1	11/03/15	15:54:45	67	66.4	0.227	0.243	96.409	95.68373	35.42	0.152219	0
1	11/03/15	15:55:15	69	65.89	0.256	0.252	96.021	96.106133	35.42	0.234994	0
1	11/03/15	15:55:45	64	65.42	0.251	0.26	96.217	96.40977	35.42	0.153579	0
1	11/03/15	15:56:15	65	65.75	0.261	0.267	97.747	96.493932	35.42	0.164149	0
1	11/03/15	15:56:45	68	67.57	0.296	0.276	96.441	96.288784	35.42	0.58306	0
1	11/03/15	15:57:15	64	70.26	0.272	0.238	95.494	96.156849	35.42	0.185408	0
1	11/03/15	15:57:45	77	74.14	0.232	0.198	95.467	96.188761	35.42	0.153741	0
1	11/03/15	15:58:15	84	78.57	0.216	0.195	95.451	96.288629	35.42	0.709008	9.55
1	11/03/15	15:58:45	80	83.02	0.215	0.249	95.583	96.038877	35.42	3.484699	21.14
1	11/03/15	15:59:15	86	87.25	0.241	0.352	95.989	95.062534	35.42	3.988292	46.36
1	11/03/15	15:59:45	90	90.26	0.219	0.487	96.287	93.190205	35.39	3.870526	49.09
