# Supplementary material for: The geometric approach to human stress based on stress-related surrogate measures
Source: PLoS One. 2021 Jan 25;16(1):e0219414. doi: 10.1371/journal.pone.0219414 (PMC7833219; doi:10.1371/journal.pone.0219414)
Supplement: S1 Data — (ZIP) [file pone.0219414.s002.zip › Data/20150311115522_VSM00_XX_TM5_0031_RO10_Part_3.csv]

# Created by Matlab Algo on 2015-03-26 16:57:36
SetLabels
AlgoVersion	AppVersion
2.0.0	0.0.0
Labels
Index	SDFFileName
1	20150311115522_VSM00_XX_TM5_0031_RO10				Arezki Ouguerroudj Part 3
Data
Index	Date	Time	HR	HRf	PPG	PPGf	SpO2	SpO2f	Ted_skin_Temp	Mov	Steps
1	11/03/15	16:00:15	89	91.63	0.408	0.621	93.541	90.461191	35.39	4.071495	35.45
1	11/03/15	16:00:45	104	92.31	1.759	0.712	83.32	87.442601	35.39	5.431327	59.32
1	11/03/15	16:01:15	NaN	92.99	0.464	0.653	NaN	85.396281	35.36	NaN	58.64
1	11/03/15	16:01:45	86	94.99	0.271	0.529	82.844	84.673801	35.32	4.973839	58.64
1	11/03/15	16:02:15	91	99.04	0.216	0.373	86.287	85.193814	35.29	4.518322	57.95
1	11/03/15	16:02:45	99	104.75	0.334	0.245	87.045	86.348077	35.25	4.955518	55.91
1	11/03/15	16:03:15	118	111.02	0.199	0.182	88.707	87.618101	35.22	5.767854	50.45
1	11/03/15	16:03:45	131	115.42	0.31	0.206	89.587	88.295367	35.15	4.721944	52.5
1	11/03/15	16:04:15	NaN	115.98	0.056	0.303	NaN	88.183024	35.12	4.256965	56.59
1	11/03/15	16:04:45	101	114.04	0.221	0.437	87.146	87.779478	35.08	4.326973	57.95
1	11/03/15	16:05:15	113	110.26	0.72	0.53	86.983	87.816385	35.01	4.365333	57.95
1	11/03/15	16:05:45	NaN	105.03	1.013	0.571	NaN	88.310764	34.98	4.416408	55.91
1	11/03/15	16:06:15	NaN	99.18	0.474	0.525	NaN	89.37653	34.95	NaN	40.23
1	11/03/15	16:06:45	94	93.72	0.251	0.439	89.56	90.854615	34.91	1.3295	5.45
1	11/03/15	16:07:15	88	89.39	0.263	0.345	95.592	92.517077	34.88	1.670174	9.55
1	11/03/15	16:07:45	90	86.3	0.2	0.266	94.716	93.672745	34.84	1.221647	0
1	11/03/15	16:08:15	73	83.66	0.286	0.219	92.513	94.309034	34.84	0.489083	1.36
1	11/03/15	16:08:45	85	82.67	0.28	0.208	93.09	94.709134	34.84	1.613702	5.45
1	11/03/15	16:09:15	81	82.45	0.21	0.218	97.906	94.916139	34.84	0.270546	0
1	11/03/15	16:09:45	92	81.78	0.217	0.225	94.267	94.742522	34.84	2.347045	11.59
1	11/03/15	16:10:15	80	79.2	0.156	0.225	93.786	94.597262	34.84	0.805904	1.36
1	11/03/15	16:10:45	72	75.34	0.281	0.24	94.146	94.681828	34.84	0.167423	0
1	11/03/15	16:11:15	66	71.93	0.247	0.256	95.745	95.010949	34.88	0.929234	0
1	11/03/15	16:11:45	76	70.43	0.291	0.272	95.126	95.375044	34.88	0.225687	1.36
1	11/03/15	16:12:15	72	70.13	0.286	0.283	95.123	95.921707	34.91	0.14554	0
1	11/03/15	16:12:45	61	71.2	0.281	0.285	97.262	96.646271	34.95	0.153722	0
1	11/03/15	16:13:15	71	73.56	0.32	0.278	97.571	97.312509	34.95	0.131597	0
1	11/03/15	16:13:45	85	76.28	0.226	0.264	97.807	97.782964	35.01	0.836557	0
1	11/03/15	16:14:15	89	77.63	0.205	0.254	98.011	98.132553	35.05	0.211333	0
1	11/03/15	16:14:45	71	77.71	0.316	0.251	98.233	98.248599	35.08	0.266701	0
1	11/03/15	16:15:15	66	78	0.228	0.245	97.918	98.14073	35.12	0.175226	0
1	11/03/15	16:15:45	79	78.9	0.266	0.243	98.21	97.860952	35.12	0.300786	0
1	11/03/15	16:16:15	88	79.04	0.189	0.242	98.517	97.473587	35.19	0.373395	0
1	11/03/15	16:16:45	81	77.93	0.285	0.25	96.561	97.059273	35.22	0.301192	0
1	11/03/15	16:17:15	74	75.87	0.255	0.26	95.229	96.781588	35.25	0.655948	0.68
1	11/03/15	16:17:45	72	73.32	0.25	0.273	96.645	96.705902	35.29	0.259968	0
1	11/03/15	16:18:15	69	70.53	0.296	0.291	98.03	96.729811	35.32	0.229203	0
1	11/03/15	16:18:45	69	68.38	0.317	0.306	96.574	96.722696	35.32	0.178335	0
1	11/03/15	16:19:15	67	67.9	0.315	0.311	96.546	96.710939	35.32	0.157022	0
1	11/03/15	16:19:45	66	68.82	0.333	0.312	97.101	96.679053	35.32	0.144046	0
1	11/03/15	16:20:15	69	70.45	0.296	0.304	95.895	96.542374	35.42	0.135884	0
1	11/03/15	16:20:45	80	72.04	0.273	0.297	95.902	96.394538	35.46	0.504915	0
1	11/03/15	16:21:15	71	72.72	0.298	0.289	97.5	96.324371	35.53	0.188094	0
1	11/03/15	16:21:45	72	72.9	0.278	0.286	96.077	96.257001	35.53	0.224879	0
1	11/03/15	16:22:15	71	72.47	0.285	0.274	95.782	96.224176	35.56	0.249165	0
1	11/03/15	16:22:45	70	71.65	0.283	0.265	96.32	96.225426	35.56	0.140853	0
1	11/03/15	16:23:15	77	70.69	0.256	0.266	95.951	96.250468	35.6	0.318511	0
1	11/03/15	16:23:45	69	69.81	0.301	0.28	96.578	96.30264	35.63	0.147551	0
1	11/03/15	16:24:15	67	70.08	0.233	0.301	96.527	96.348834	35.63	0.265476	0
1	11/03/15	16:24:45	69	71.86	0.291	0.327	96.419	96.396481	35.66	0.179923	0
1	11/03/15	16:25:15	73	73.86	0.278	0.349	96.111	96.350616	35.66	0.143296	0
1	11/03/15	16:25:45	NaN	76.04	0.673	0.359	NaN	96.159481	35.7	2.329922	6.82
1	11/03/15	16:26:15	81	77.99	0.249	0.326	96.113	95.956345	35.73	0.224059	0
1	11/03/15	16:26:45	84	78.94	0.193	0.285	96.436	95.818811	35.73	1.107196	0.68
1	11/03/15	16:27:15	77	78.73	0.22	0.254	95.546	95.713232	35.73	0.94928	0.68
1	11/03/15	16:27:45	73	77.95	0.238	0.234	94.549	95.664627	35.73	0.308485	0
1	11/03/15	16:28:15	70	77.18	0.252	0.228	95.286	95.718674	35.77	0.850395	0
1	11/03/15	16:28:45	90	76.94	0.216	0.237	96.856	95.801544	35.77	2.094426	6.14
1	11/03/15	16:29:15	75	75.9	0.265	0.252	96.997	95.772241	35.77	0.157277	0
1	11/03/15	16:29:45	70	74.99	0.308	0.262	95.163	95.643745	35.77	0.155079	0
1	11/03/15	16:30:15	77	74.33	0.234	0.254	94.284	95.56178	35.8	0.421483	0
1	11/03/15	16:30:45	71	73.36	0.223	0.25	95.439	95.658776	35.8	0.168233	0
1	11/03/15	16:31:15	71	72.57	0.268	0.25	96.634	95.819612	35.8	0.21245	0
1	11/03/15	16:31:45	79	72.53	0.231	0.248	95.927	95.936502	35.84	0.362543	0
1	11/03/15	16:32:15	70	72.68	0.228	0.245	96.152	96.097565	35.84	0.159736	0
1	11/03/15	16:32:45	72	73.67	0.293	0.243	96.417	96.251723	35.84	0.580366	0
1	11/03/15	16:33:15	73	75.15	0.242	0.238	96.204	96.323347	35.87	0.180886	0
1	11/03/15	16:33:45	79	77.65	0.229	0.232	96.487	96.366074	35.87	0.572607	0
1	11/03/15	16:34:15	81	80.26	0.182	0.228	95.45	96.474868	35.87	0.290041	0
1	11/03/15	16:34:45	82	82.07	0.227	0.234	97.071	96.724156	35.9	0.282278	0
1	11/03/15	16:35:15	81	83.11	0.273	0.245	97.92	96.908744	35.9	0.159515	0
1	11/03/15	16:35:45	89	82.94	0.264	0.257	96.508	96.924073	35.94	0.997027	2.73
1	11/03/15	16:36:15	83	81.29	0.267	0.266	96.591	96.905246	35.94	0.599938	1.36
1	11/03/15	16:36:45	75	79.15	0.249	0.273	97.126	96.889981	35.94	1.106317	0
1	11/03/15	16:37:15	74	77.42	0.297	0.273	96.976	96.887709	35.97	0.760548	0
1	11/03/15	16:37:45	77	76.57	0.267	0.267	96.434	96.893593	35.97	0.184577	0
1	11/03/15	16:38:15	79	75.78	0.253	0.257	96.638	96.859046	35.97	0.249492	0
1	11/03/15	16:38:45	73	75.28	0.267	0.247	97.214	96.758804	35.97	0.165091	0
1	11/03/15	16:39:15	80	75.12	0.19	0.236	97.151	96.516952	35.97	0.162822	0
1	11/03/15	16:39:45	70	74.84	0.271	0.228	96.78	96.239092	35.97	0.277051	0
1	11/03/15	16:40:15	77	74.99	0.189	0.218	95.595	96.179857	36.01	0.161197	0
1	11/03/15	16:40:45	74	75.63	0.225	0.211	94.994	96.489232	36.01	0.15553	0
1	11/03/15	16:41:15	73	76.73	0.204	0.208	96.451	97.17665	36.04	0.139766	0
1	11/03/15	16:41:45	86	78.34	0.23	0.206	98.739	97.967437	36.04	1.097874	1.36
1	11/03/15	16:42:15	73	78.93	0.183	0.208	99.417	98.51437	36.04	0.630185	0
1	11/03/15	16:42:45	84	79.34	0.197	0.217	99.585	98.6569	36.01	0.498058	0
1	11/03/15	16:43:15	80	79.21	0.246	0.231	98.758	98.339816	36.04	0.433421	0
1	11/03/15	16:43:45	77	78.77	0.238	0.245	96.793	97.727219	36.04	0.240572	0
1	11/03/15	16:44:15	74	78.39	0.298	0.257	96.467	97.120033	36.04	0.186905	0
1	11/03/15	16:44:45	83	78.42	0.217	0.264	96.072	96.759002	36.04	0.251197	0
1	11/03/15	16:45:15	74	78.17	0.323	0.272	97.487	96.797996	36.04	0.160986	0
1	11/03/15	16:45:45	85	78.35	0.237	0.274	97.638	97.098323	36.07	0.170367	0
1	11/03/15	16:46:15	77	78.06	0.265	0.277	96.831	97.490539	36.11	0.186416	0
1	11/03/15	16:46:45	74	78.21	0.293	0.281	97.637	97.80543	36.11	0.17454	0
1	11/03/15	16:47:15	76	78.36	0.298	0.286	97.957	97.951517	36.14	0.14322	0
1	11/03/15	16:47:45	84	78.35	0.279	0.289	98.797	97.93676	36.14	0.915239	0
1	11/03/15	16:48:15	75	77.6	0.308	0.291	98.208	97.775897	36.14	0.480787	0
1	11/03/15	16:48:45	84	77.26	0.251	0.288	96.794	97.423272	36.14	0.382258	0
1	11/03/15	16:49:15	75	77.07	0.295	0.285	95.81	96.901024	36.18	0.242172	0
1	11/03/15	16:49:45	73	78.12	0.305	0.275	96.167	96.28285	36.18	0.304644	0
1	11/03/15	16:50:15	77	80.7	0.275	0.262	97.972	95.617725	36.18	0.306246	0
1	11/03/15	16:50:45	85	84.74	0.213	0.248	94.706	94.848226	36.21	0.222566	2.73
1	11/03/15	16:51:15	93	89.37	0.24	0.24	92.826	94.012766	36.18	2.944931	20.45
1	11/03/15	16:51:45	99	93.26	0.228	0.233	91.606	93.191911	36.18	1.516666	27.95
1	11/03/15	16:52:15	92	95.84	0.222	0.228	93.613	92.533286	36.18	0.894681	1.36
1	11/03/15	16:52:45	95	97.67	0.237	0.22	94.21	92.000275	36.14	4.273468	51.14
1	11/03/15	16:53:15	101	97.96	0.225	0.212	91.549	91.632445	36.14	3.958175	53.18
1	11/03/15	16:53:45	95	97.24	0.206	0.202	89.857	91.73169	36.14	2.884742	51.82
1	11/03/15	16:54:15	98	95.88	0.202	0.192	90.034	92.493443	36.11	0.847041	3.41
1	11/03/15	16:54:45	95	94.02	0.12	0.184	95.351	93.796799	36.11	2.056935	3.41
1	11/03/15	16:55:15	95	92.02	0.204	0.189	96.408	95.131771	36.11	1.79977	35.45
1	11/03/15	16:55:45	83	90.01	0.203	0.197	95.564	96.150379	36.07	0.246207	0
1	11/03/15	16:56:15	87	88.81	0.249	0.207	96.754	96.719065	36.07	2.863647	15.68
1	11/03/15	16:56:45	94	88.55	0.175	0.216	98.211	96.648647	36.07	0.17779	12.27
1	11/03/15	16:57:15	83	88.01	0.238	0.226	96.697	96.01555	36.04	0.953569	0
1	11/03/15	16:57:45	94	87.73	0.217	0.232	93.806	95.228919	36.04	1.387874	12.27
1	11/03/15	16:58:15	85	86.53	0.271	0.236	93.066	94.771924	36.04	0.816799	0
1	11/03/15	16:58:45	84	84.63	0.187	0.233	94.587	94.741874	36.04	0.338427	0
1	11/03/15	16:59:15	83	82.68	0.285	0.233	95.743	94.823807	36.04	2.486634	18.41
1	11/03/15	16:59:45	84	81.43	0.2	0.225	95.71	94.725466	36.04	1.253553	10.91
1	11/03/15	17:00:15	77	81.73	0.22	0.215	94.895	94.446256	36.01	1.504888	6.14
1	11/03/15	17:00:45	86	83.9	0.199	0.205	93.479	94.059155	36.04	0.728053	10.91
1	11/03/15	17:01:15	78	87.29	0.219	0.201	93.944	93.74306	36.01	0.436364	0
1	11/03/15	17:01:45	96	91.96	0.169	0.201	92.606	93.628684	36.01	3.077663	18.41
1	11/03/15	17:02:15	101	95.3	0.217	0.207	92.855	93.76724	36.01	1.940739	27.27
1	11/03/15	17:02:45	97	96.47	0.195	0.213	93.747	94.053388	35.97	3.902789	37.5
1	11/03/15	17:03:15	96	95.35	0.232	0.219	97.213	94.327315	35.97	4.125057	53.86
1	11/03/15	17:03:45	92	92.26	0.246	0.216	94.982	94.408823	35.94	3.460908	52.5
1	11/03/15	17:04:15	90	87.81	0.23	0.208	93.537	94.508219	35.97	0.839307	18.41
1	11/03/15	17:04:45	79	83.44	0.161	0.199	92.789	94.781973	35.94	0.19035	2.05
1	11/03/15	17:05:15	80	80.56	0.179	0.197	93.712	95.265311	35.94	0.179115	0
1	11/03/15	17:05:45	80	79.96	0.205	0.203	98.062	95.832112	35.94	0.154742	0
1	11/03/15	17:06:15	80	80.78	0.206	0.213	98.188	96.224153	35.94	0.372117	0
1	11/03/15	17:06:45	81	82.5	0.23	0.224	96.926	96.511669	35.94	0.792073	0
1	11/03/15	17:07:15	84	84.82	0.276	0.239	94.596	96.762319	35.94	1.585488	1.36
1	11/03/15	17:07:45	94	87.27	0.233	0.242	95.488	97.03646	35.94	1.362036	35.45
1	11/03/15	17:08:15	88	88.83	0.22	0.241	97.168	97.31502	35.94	3.371046	22.5
1	11/03/15	17:08:45	88	89.68	0.226	0.235	99.094	97.406016	35.9	3.963866	34.77
1	11/03/15	17:09:15	85	89.91	0.22	0.225	98.813	97.097262	35.94	2.047089	12.27
1	11/03/15	17:09:45	93	89.82	0.28	0.209	97.016	96.41904	35.9	3.188664	48.41
1	11/03/15	17:10:15	95	89.14	0.176	0.187	93.446	95.489861	35.9	0.648071	2.73
1	11/03/15	17:10:45	NaN	88.35	0.076	0.168	NaN	94.623249	35.9	0.375277	0
1	11/03/15	17:11:15	82	87.86	0.287	0.162	93.77	93.970858	35.9	2.656808	17.05
1	11/03/15	17:11:45	NaN	88.78	0.02	0.155	NaN	93.669126	35.9	0.248139	0
1	11/03/15	17:12:15	90	90.31	0.217	0.169	94.631	93.476941	35.94	1.031357	5.45
1	11/03/15	17:12:45	97	92.46	0.19	0.187	94.222	93.252181	35.94	0.686561	0
1	11/03/15	17:13:15	94	94.24	0.221	0.204	91.608	93.006325	35.94	1.28145	2.05
1	11/03/15	17:13:45	95	94.98	0.193	0.211	91.797	93.048736	35.94	0.781963	4.77
1	11/03/15	17:14:15	91	94.08	0.244	0.21	94.746	93.524784	35.94	2.659352	6.82
1	11/03/15	17:14:45	100	91.79	0.196	0.201	94.156	94.323751	35.94	2.836685	42.95
1	11/03/15	17:15:15	82	87.63	0.202	0.192	93.736	95.396594	35.94	0.23075	0
1	11/03/15	17:15:45	90	83.64	0.151	0.187	98.111	96.634286	35.94	0.515892	0.68
1	11/03/15	17:16:15	74	80.27	0.171	0.195	98.005	97.582115	35.94	0.614527	0
1	11/03/15	17:16:45	76	78.72	0.209	0.203	98.31	98.159417	35.9	0.243704	0
1	11/03/15	17:17:15	82	78.88	0.23	0.208	98.203	98.360226	35.9	0.257796	0
1	11/03/15	17:17:45	76	79.93	0.234	0.206	98.214	98.4342	35.9	0.156662	0
1	11/03/15	17:18:15	80	82	0.201	0.195	98.51	98.481364	35.9	0.404007	0
1	11/03/15	17:18:45	94	84.2	0.215	0.179	97.932	98.349296	35.9	1.039334	0.68
1	11/03/15	17:19:15	NaN	84.71	0.038	0.165	NaN	98.062381	35.9	0.141154	0
1	11/03/15	17:19:45	77	84.28	0.207	0.167	97.849	97.681167	35.9	0.190225	0
1	11/03/15	17:20:15	86	83.73	0.199	0.176	97.483	96.971215	35.9	0.357602	0
1	11/03/15	17:20:45	82	83.13	0.187	0.191	97.425	95.729368	35.9	0.328001	0
1	11/03/15	17:21:15	89	82.81	0.17	0.192	93.174	94.269723	35.9	0.45272	2.05
1	11/03/15	17:21:45	77	82.59	0.246	0.189	91.303	93.14355	35.9	0.173189	0
1	11/03/15	17:22:15	81	83.72	0.224	0.191	93.356	92.660981	35.87	0.845356	2.05
1	11/03/15	17:22:45	87	85.56	0.149	0.198	92.256	92.055064	35.87	0.189858	0
1	11/03/15	17:23:15	91	87.11	0.186	0.223	88.1	91.137059	35.87	2.683918	23.86
1	11/03/15	17:23:45	83	88.21	0.22	0.274	91.033	89.903524	35.87	2.577128	13.64
1	11/03/15	17:24:15	92	88.98	0.223	0.333	94.968	87.823614	35.87	3.839065	47.73
1	11/03/15	17:24:45	90	88.11	0.704	0.378	83.571	84.533895	35.84	NaN	14.32
1	11/03/15	17:25:15	NaN	85.79	0.365	0.392	NaN	81.094498	35.84	1.441878	5.45
1	11/03/15	17:25:45	83	82.64	0.229	0.406	72.593	78.288495	35.84	0.386675	0
1	11/03/15	17:26:15	81	80.3	0.545	0.429	82.835	76.845644	35.84	0.698736	0
1	11/03/15	17:26:45	76	79.4	0.367	0.444	76.339	76.333223	35.8	0.19989	0
1	11/03/15	17:27:15	76	80.26	0.3	0.461	75.537	77.361768	35.84	0.285508	0
1	11/03/15	17:27:45	NaN	82.83	0.565	0.478	NaN	80.011598	35.8	NaN	19.09
1	11/03/15	17:28:15	NaN	86.22	0.818	0.467	NaN	83.471676	35.8	NaN	28.64
1	11/03/15	17:28:45	94	89	0.231	0.428	86.341	87.675208	35.84	3.274168	47.73
1	11/03/15	17:29:15	93	90.59	0.227	0.303	94.719	92.376661	35.84	0.724525	19.77
1	11/03/15	17:29:45	87	90.59	0.276	0.202	95.818	96.238202	35.84	1.731033	11.59
1	11/03/15	17:30:15	87	89.49	0.23	0.176	96.563	97.889736	35.84	1.52378	4.09
1	11/03/15	17:30:45	90	87.51	0.212	0.237	98.432	96.605559	35.8	0.398013	2.73
1	11/03/15	17:31:15	85	84.88	0.224	0.386	98.254	92.822781	35.8	0.369845	0
1	11/03/15	17:31:45	87	82.7	0.228	0.586	95.983	87.517191	35.8	0.174932	0
1	11/03/15	17:32:15	81	81.72	0.244	0.775	72.902	82.030756	35.8	0.384338	1.36
1	11/03/15	17:32:45	74	82.57	2.825	0.892	69.493	79.214465	35.84	2.382459	25.91
1	11/03/15	17:33:15	85	85.64	0.239	0.765	74.281	79.919922	35.84	0.874238	0
1	11/03/15	17:33:45	87	89.01	0.198	0.581	91.95	83.541467	35.84	0.474696	1.36
1	11/03/15	17:34:15	96	92.04	0.244	0.394	91.729	88.129343	35.84	3.477601	23.18
1	11/03/15	17:34:45	103	93.78	0.204	0.246	93.064	92.466302	35.84	1.216439	21.14
1	11/03/15	17:35:15	95	93.2	0.196	0.174	92.717	95.554974	35.84	0.799494	0
1	11/03/15	17:35:45	84	90.81	0.251	0.166	98.066	97.065582	35.8	0.165116	0
1	11/03/15	17:36:15	84	88.18	0.255	0.181	97.973	97.031497	35.8	0.50137	0
1	11/03/15	17:36:45	81	86.05	0.249	0.218	98.415	96.570211	35.87	1.131736	0
1	11/03/15	17:37:15	99	84.97	0.267	0.225	93.841	96.039136	35.87	3.925473	45
1	11/03/15	17:37:45	84	83.78	0.197	0.296	93.464	95.829224	35.87	1.049048	2.05
1	11/03/15	17:38:15	74	83.54	0.256	0.409	96.924	95.743615	35.87	0.161141	1.36
1	11/03/15	17:38:45	83	84.47	0.189	0.539	96.468	95.802485	35.87	0.272509	1.36
1	11/03/15	17:39:15	91	85.39	0.985	0.661	96.464	95.944588	35.87	0.741678	10.91
1	11/03/15	17:39:45	82	85.92	1.393	0.69	95.463	96.112617	35.87	0.633868	0
1	11/03/15	17:40:15	90	86.5	0.251	0.592	95.938	96.100236	35.87	2.951282	32.05
1	11/03/15	17:40:45	90	86.07	0.247	0.47	96.305	95.954794	35.9	3.470793	46.36
1	11/03/15	17:41:15	82	85.11	0.308	0.353	96.485	95.808303	35.9	1.14563	2.73
1	11/03/15	17:41:45	81	83.43	0.258	0.262	95.201	95.905668	35.9	0.252895	0
1	11/03/15	17:42:15	82	81.76	0.233	0.219	94.96	96.181209	35.94	0.153846	0
1	11/03/15	17:42:45	83	80.82	0.255	0.222	96.483	96.355083	35.94	0.150895	0
1	11/03/15	17:43:15	78	80.37	0.289	0.25	96.461	96.216757	35.94	0.255273	0
1	11/03/15	17:43:45	82	80.61	0.279	0.256	97.998	95.712561	35.94	0.157854	0
1	11/03/15	17:44:15	85	81.16	0.164	0.235	95.758	94.867095	35.97	1.688727	4.09
1	11/03/15	17:44:45	69	81.53	0.271	0.233	92.69	94.039547	35.97	2.711726	27.27
1	11/03/15	17:45:15	88	82.28	0.246	0.234	91.117	93.639298	35.97	1.232354	25.23
1	11/03/15	17:45:45	91	82.01	0.186	0.237	93.482	93.872549	35.97	0.634174	6.14
1	11/03/15	17:46:15	76	80.38	0.244	0.245	95.418	94.602809	35.97	0.426484	0
1	11/03/15	17:46:45	77	78.47	0.272	0.254	96.396	95.513709	35.97	0.151165	0
1	11/03/15	17:47:15	76	76.68	0.3	0.255	96.959	96.231979	35.97	0.133022	0
1	11/03/15	17:47:45	78	75.5	0.258	0.247	96.525	96.541439	36.01	0.336686	0
1	11/03/15	17:48:15	69	74.84	0.18	0.234	95.651	96.397675	36.01	0.154596	0
1	11/03/15	17:48:45	78	75.46	0.231	0.227	96.125	96.021091	36.01	0.144214	0
1	11/03/15	17:49:15	78	76.84	0.206	0.222	96.144	95.55464	36.01	0.19881	0
1	11/03/15	17:49:45	77	77.93	0.264	0.22	94.742	95.126323	36.01	0.15255	0
1	11/03/15	17:50:15	80	78.52	0.193	0.22	94.374	94.853506	36.04	0.140086	0
1	11/03/15	17:50:45	78	78.58	0.226	0.221	95.049	94.756186	36.04	0.148599	0
1	11/03/15	17:51:15	79	78.55	0.234	0.22	94.833	94.771978	36.04	0.143864	0
1	11/03/15	17:51:45	79	78.31	0.203	0.218	94.527	94.8843	36.07	0.153562	0
1	11/03/15	17:52:15	76	77.8	0.24	0.221	94.861	95.048666	36.04	0.150858	0
1	11/03/15	17:52:45	78	77.43	0.195	0.228	95.774	95.202126	36.07	0.146459	0
1	11/03/15	17:53:15	75	77.13	0.243	0.236	95.53	95.232497	36.07	0.152433	0
1	11/03/15	17:53:45	81	77.27	0.224	0.243	94.897	95.127715	36.07	0.183157	0
1	11/03/15	17:54:15	81	77.47	0.283	0.243	95.078	95.002256	36.07	0.674976	1.36
1	11/03/15	17:54:45	69	77.96	0.279	0.236	94.72	94.898228	36.07	0.670783	0
1	11/03/15	17:55:15	79	79.35	0.175	0.223	94.57	94.895731	36.11	0.848925	0
1	11/03/15	17:55:45	83	80.22	0.205	0.213	95.559	95.186771	36.11	0.243801	0
1	11/03/15	17:56:15	86	80.52	0.184	0.207	95.156	95.558907	36.11	0.264706	0
1	11/03/15	17:56:45	78	80.35	0.246	0.208	95.134	95.81524	36.11	0.20811	0
1	11/03/15	17:57:15	81	80.5	0.185	0.212	96.531	95.72826	36.11	0.66456	0
1	11/03/15	17:57:45	80	81.02	0.242	0.217	96.589	95.583603	36.14	0.264796	0
1	11/03/15	17:58:15	74	81.75	0.212	0.217	96.263	95.461859	36.11	0.158272	0
1	11/03/15	17:58:45	84	83.12	0.21	0.212	94.583	95.184901	36.11	0.199194	0
1	11/03/15	17:59:15	96	84.32	0.216	0.205	90.811	94.979175	36.11	1.595409	0.68
1	11/03/15	17:59:45	83	84.35	0.22	0.203	95.31	94.96775	36.14	1.324452	9.55
