# Supplementary material for: The geometric approach to human stress based on stress-related surrogate measures
Source: PLoS One. 2021 Jan 25;16(1):e0219414. doi: 10.1371/journal.pone.0219414 (PMC7833219; doi:10.1371/journal.pone.0219414)
Supplement: S1 Data — (ZIP) [file pone.0219414.s002.zip › Data/20150311115522_VSM00_XX_TM5_0031_RO10_Part_1.csv]

# Created by Matlab Algo on 2015-03-26 16:57:36
SetLabels
AlgoVersion	AppVersion
2.0.0	0.0.0
Labels
Index	SDFFileName
1	20150311115522_VSM00_XX_TM5_0031_RO10				Arezki Ouguerroudj Part 1
Data
Index	Date	Time	HR	HRf	PPG	PPGf	SpO2	SpO2f	Ted_skin_Temp	Mov	Steps
1	11/03/15	11:57:45	100	100	0.121	0.121	93.131	93.131041	31.97	3.598248	38.86
1	11/03/15	11:58:15	99	97.29	0.104	0.114	95.23	94.554666	32.07	0.917722	2.73
1	11/03/15	11:58:45	92	94.84	0.083	0.107	97.598	95.740553	32.07	0.363642	10.91
1	11/03/15	11:59:15	94	93.48	0.111	0.102	97.803	96.285759	32.24	1.616941	32.73
1	11/03/15	11:59:45	94	92.99	0.121	0.097	93.856	95.999621	32.31	0.809231	4.09
1	11/03/15	12:00:15	91	93.05	0.102	0.092	93.337	95.354255	32.31	2.47542	29.32
1	11/03/15	12:00:45	89	93.27	0.081	0.089	97.19	94.743963	32.52	1.064431	10.91
1	11/03/15	12:01:15	97	93.13	0.078	0.092	95.437	94.152233	32.62	2.156549	11.59
1	11/03/15	12:01:45	98	91.74	0.082	0.105	92.48	93.860335	32.69	2.1996	15.68
1	11/03/15	12:02:15	91	89.12	0.136	0.127	92.04	94.110859	32.76	0.14563	0
1	11/03/15	12:02:45	78	85.84	0.142	0.154	94.879	94.79836	32.86	0.141521	0
1	11/03/15	12:03:15	84	83.36	0.199	0.179	96.226	95.618858	32.93	0.138038	0
1	11/03/15	12:03:45	81	81.37	0.211	0.196	97.545	96.465478	33	0.1561	0
1	11/03/15	12:04:15	81	80.17	0.201	0.202	97.719	97.163918	33.1	0.149816	0
1	11/03/15	12:04:45	82	80.33	0.203	0.197	96.638	97.492443	33.2	0.160381	0
1	11/03/15	12:05:15	84	81.84	0.167	0.184	96.324	97.366033	33.3	0.147563	0
1	11/03/15	12:05:45	78	84.59	0.165	0.167	97.514	96.874046	33.41	0.158718	0
1	11/03/15	12:06:15	89	88.83	0.149	0.146	98.155	96.023907	33.41	0.632993	0
1	11/03/15	12:06:45	90	93.54	0.145	0.125	94.988	95.016505	33.58	1.818496	7.5
1	11/03/15	12:07:15	100	97.64	0.116	0.108	92.241	94.229182	33.65	1.472501	5.45
1	11/03/15	12:07:45	106	99.24	0.056	0.098	93.8	93.920418	33.65	2.081479	24.55
1	11/03/15	12:08:15	99	98.01	0.109	0.099	93.81	94.123498	33.78	3.352119	11.59
1	11/03/15	12:08:45	98	94.21	0.076	0.108	93.772	94.831653	33.82	1.46995	18.41
1	11/03/15	12:09:15	84	88.82	0.142	0.122	96.433	95.736587	33.85	0.313205	3.41
1	11/03/15	12:09:45	80	83.59	0.157	0.135	98.436	96.316342	33.89	0.167557	0
1	11/03/15	12:10:15	76	79.88	0.158	0.142	95.5	96.283628	33.99	0.138521	0
1	11/03/15	12:10:45	84	78.26	0.119	0.141	95.744	95.833887	33.99	0.37632	0
1	11/03/15	12:11:15	80	78.09	0.137	0.135	97.02	95.158217	34.09	1.012608	1.36
1	11/03/15	12:11:45	71	78.61	0.126	0.126	92.562	94.427962	34.09	0.318293	0.68
1	11/03/15	12:12:15	84	79.71	0.117	0.118	91.787	94.08968	34.19	0.524258	0
1	11/03/15	12:12:45	78	80.26	0.127	0.114	95.681	94.250981	34.23	0.155782	0
1	11/03/15	12:13:15	86	80.31	0.1	0.114	96.022	94.58327	34.26	0.30241	0
1	11/03/15	12:13:45	81	79.69	0.091	0.118	94.08	94.920277	34.33	0.318278	0
1	11/03/15	12:14:15	74	78.91	0.147	0.125	95.179	95.334407	34.36	0.149697	0
1	11/03/15	12:14:45	76	78.51	0.147	0.13	96.281	95.867316	34.36	0.145698	0
1	11/03/15	12:15:15	81	78.32	0.117	0.132	95.814	96.331685	34.47	0.16335	0
1	11/03/15	12:15:45	79	78.01	0.147	0.132	95.82	96.678514	34.47	0.173205	0
1	11/03/15	12:16:15	78	77.97	0.123	0.13	97.701	96.976704	34.5	0.245259	0
1	11/03/15	12:16:45	78	77.49	0.114	0.13	97.798	96.942993	34.57	0.139545	0
1	11/03/15	12:17:15	77	77.26	0.137	0.131	96.839	96.434784	34.57	0.159506	0
1	11/03/15	12:17:45	76	77.08	0.131	0.13	95.926	95.666942	34.6	0.141796	0
1	11/03/15	12:18:15	78	77.57	0.133	0.129	93.708	94.844565	34.6	0.488676	0.68
1	11/03/15	12:18:45	75	78.43	0.135	0.128	93.901	94.227078	34.6	0.253524	0.68
1	11/03/15	12:19:15	82	79.41	0.125	0.127	93.718	93.860517	34.6	0.259469	0
1	11/03/15	12:19:45	78	79.56	0.139	0.129	93.774	93.80082	34.71	0.245775	0
1	11/03/15	12:20:15	87	78.94	0.069	0.129	94.801	93.979277	34.71	0.184008	0
1	11/03/15	12:20:45	73	77.19	0.153	0.134	94.132	94.19348	34.78	0.260206	0
1	11/03/15	12:21:15	77	75.88	0.193	0.136	93.538	94.408303	34.78	0.168144	0
1	11/03/15	12:21:45	70	75.29	0.135	0.131	95.316	94.609805	34.81	0.172622	0
1	11/03/15	12:22:15	77	76.09	0.08	0.125	94.357	94.677321	34.81	0.254892	0
1	11/03/15	12:22:45	76	77.6	0.147	0.125	95.18	94.724879	34.84	0.179619	0
1	11/03/15	12:23:15	NaN	79.55	0.066	0.127	NaN	94.721834	34.84	2.16632	4.09
1	11/03/15	12:23:45	85	80.95	0.202	0.137	94.625	94.757222	34.88	1.385278	2.05
1	11/03/15	12:24:15	83	81.36	0.11	0.145	94.324	94.857161	34.88	0.736825	2.05
1	11/03/15	12:24:45	78	80.46	0.177	0.155	94.913	95.101574	34.91	0.150816	0
1	11/03/15	12:25:15	78	79.44	0.175	0.161	95.685	95.482779	34.95	0.168139	0
1	11/03/15	12:25:45	78	78.34	0.144	0.159	96.016	95.888946	34.95	0.159769	0
1	11/03/15	12:26:15	79	77.86	0.149	0.155	96.434	96.221964	34.98	0.15404	0
1	11/03/15	12:26:45	78	77.77	0.154	0.154	96.309	96.4588	35.01	0.145585	0
1	11/03/15	12:27:15	77	77.87	0.161	0.154	96.335	96.532928	35.01	0.145336	0
1	11/03/15	12:27:45	76	78.05	0.154	0.157	97.214	96.443586	35.05	0.154744	0
1	11/03/15	12:28:15	82	78.26	0.163	0.162	95.55	96.159654	35.05	0.155725	0
1	11/03/15	12:28:45	77	78.15	0.148	0.169	95.959	95.828081	35.08	0.16208	0
1	11/03/15	12:29:15	81	78.11	0.181	0.176	96.154	95.55051	35.12	0.158317	0
1	11/03/15	12:29:45	73	77.92	0.226	0.18	94.934	95.394698	35.15	0.152844	0
1	11/03/15	12:30:15	77	78.14	0.149	0.181	94.821	95.444756	35.19	0.314061	0
1	11/03/15	12:30:45	84	78.78	0.181	0.186	95.456	95.724683	35.19	0.434629	0
1	11/03/15	12:31:15	78	79.33	0.218	0.196	96.015	96.08095	35.22	0.144835	0
1	11/03/15	12:31:45	78	80.18	0.163	0.207	96.888	96.323605	35.25	0.258451	0
1	11/03/15	12:32:15	80	80.94	0.238	0.224	97.552	96.315644	35.25	0.324413	0
1	11/03/15	12:32:45	82	81.12	0.222	0.237	95.373	95.998605	35.29	0.310132	0
1	11/03/15	12:33:15	83	80.57	0.295	0.246	95.186	95.564403	35.29	0.288581	0
1	11/03/15	12:33:45	82	79.12	0.245	0.24	95.581	95.124282	35.32	0.504573	0
1	11/03/15	12:34:15	74	77.25	0.219	0.226	93.904	94.819413	35.32	0.167391	0
1	11/03/15	12:34:45	75	75.56	0.206	0.213	95.069	94.845357	35.36	0.143801	0
1	11/03/15	12:35:15	72	74.2	0.193	0.205	95.351	95.106748	35.36	0.167086	0
1	11/03/15	12:35:45	76	73.61	0.183	0.206	94.814	95.496247	35.36	0.147128	0
1	11/03/15	12:36:15	73	73.57	0.228	0.218	96.66	95.983224	35.39	0.334325	0
1	11/03/15	12:36:45	74	74.16	0.209	0.23	96.22	96.402466	35.39	0.193623	0
1	11/03/15	12:37:15	75	74.86	0.28	0.239	97.154	96.807515	35.39	0.240903	0
1	11/03/15	12:37:45	76	75.57	0.251	0.235	96.902	97.105557	35.39	0.26433	0
1	11/03/15	12:38:15	76	76.19	0.232	0.221	96.807	97.264816	35.39	0.185761	0
1	11/03/15	12:38:45	76	77.13	0.194	0.205	97.472	97.290227	35.42	0.159509	0
1	11/03/15	12:39:15	80	77.94	0.156	0.193	97.973	97.116096	35.42	0.199269	0
1	11/03/15	12:39:45	77	78.51	0.175	0.19	96.817	96.886826	35.46	0.18055	0
1	11/03/15	12:40:15	77	78.49	0.209	0.196	96.389	96.742442	35.46	0.144537	0
1	11/03/15	12:40:45	83	78.31	0.225	0.204	96.01	96.552375	35.49	0.223114	0
1	11/03/15	12:41:15	77	77.8	0.212	0.212	95.604	96.30567	35.53	0.147302	0
1	11/03/15	12:41:45	78	77.84	0.236	0.217	96.659	96.059493	35.53	0.147285	0
1	11/03/15	12:42:15	72	78.14	0.188	0.219	97.442	95.81577	35.53	0.149252	0
1	11/03/15	12:42:45	81	78.76	0.218	0.222	96.019	95.383818	35.6	0.200466	0
1	11/03/15	12:43:15	76	78.74	0.23	0.229	92.255	94.825574	35.6	0.219987	2.73
1	11/03/15	12:43:45	88	78.03	0.234	0.236	93.168	94.445058	35.6	0.78052	0
1	11/03/15	12:44:15	77	76.37	0.239	0.237	96.243	94.22941	35.6	0.156782	0
1	11/03/15	12:44:45	73	74.92	0.262	0.23	95.788	93.891897	35.6	0.163552	0
1	11/03/15	12:45:15	65	73.91	0.202	0.216	92.586	93.567351	35.63	0.703171	0
1	11/03/15	12:45:45	75	74.51	0.197	0.2	91.219	93.532607	35.63	0.410467	0
1	11/03/15	12:46:15	79	76.42	0.225	0.184	94.807	93.812588	35.63	0.154573	0
1	11/03/15	12:46:45	NaN	79.02	0.059	0.17	NaN	94.092182	35.63	0.769724	4.09
1	11/03/15	12:47:15	85	81.56	0.22	0.166	94.071	94.46675	35.63	0.617062	1.36
1	11/03/15	12:47:45	78	83.93	0.199	0.164	94.963	94.999779	35.66	0.151345	0
1	11/03/15	12:48:15	82	86.38	0.153	0.165	96.804	95.337575	35.66	0.473199	0
1	11/03/15	12:48:45	95	88.69	0.155	0.171	94.391	95.300816	35.6	2.781511	15.68
1	11/03/15	12:49:15	91	89.89	0.166	0.18	94.827	95.193474	35.63	0.594324	10.23
1	11/03/15	12:49:45	85	90.19	0.173	0.19	95.525	95.119562	35.63	2.292325	20.45
1	11/03/15	12:50:15	95	89.54	0.233	0.201	95.644	95.130365	35.63	2.469487	19.09
1	11/03/15	12:50:45	90	87.3	0.243	0.21	93.849	95.119986	35.6	1.658233	4.77
1	11/03/15	12:51:15	83	84.53	0.193	0.217	94.411	95.186388	35.6	0.189577	0
1	11/03/15	12:51:45	76	81.86	0.206	0.221	97.383	95.195889	35.6	0.748895	0
1	11/03/15	12:52:15	83	80.61	0.194	0.223	94.438	94.875576	35.6	0.401636	0
1	11/03/15	12:52:45	79	80.2	0.249	0.225	94.029	94.44916	35.6	0.982699	0.68
1	11/03/15	12:53:15	82	80.91	0.274	0.224	94.783	93.844273	35.6	0.27419	1.36
1	11/03/15	12:53:45	83	82.38	0.192	0.216	92.085	92.981217	35.6	0.414414	2.05
1	11/03/15	12:54:15	85	84	0.173	0.207	92.25	92.3334	35.6	0.525337	0
1	11/03/15	12:54:45	78	85.05	0.225	0.195	92.899	92.114439	35.6	1.037784	0.68
1	11/03/15	12:55:15	94	85.86	0.163	0.182	92.777	92.502421	35.56	3.315255	18.41
1	11/03/15	12:55:45	87	85.84	0.21	0.176	91.456	93.425284	35.56	0.233548	5.45
1	11/03/15	12:56:15	89	86.49	0.152	0.176	91.245	94.568688	35.56	0.638328	0
1	11/03/15	12:56:45	79	87.83	0.161	0.179	98.974	95.735381	35.56	0.171521	0
1	11/03/15	12:57:15	89	90.87	0.165	0.182	99.433	96.126783	35.56	1.148193	0
1	11/03/15	12:57:45	96	94.88	0.212	0.184	95.072	95.534844	35.56	2.219279	8.18
1	11/03/15	12:58:15	98	99.12	0.242	0.183	94.531	94.422871	35.56	4.202895	25.23
1	11/03/15	12:58:45	110	102.59	0.165	0.177	91.055	93.067785	35.56	4.265856	54.55
1	11/03/15	12:59:15	106	103.83	0.122	0.177	90.496	92.04038	35.56	2.893355	10.91
1	11/03/15	12:59:45	95	102.55	0.148	0.188	93.561	91.71282	35.53	2.631461	14.32
1	11/03/15	13:00:15	103	99.91	0.269	0.209	92.112	92.078618	35.49	4.649036	64.09
1	11/03/15	13:00:45	100	95.62	0.203	0.229	91.867	93.151116	35.53	2.798535	47.05
1	11/03/15	13:01:15	90	90.99	0.252	0.248	94.299	94.489635	35.56	0.192428	4.09
1	11/03/15	13:01:45	83	87.44	0.293	0.258	95.843	95.67351	35.56	0.439908	0
1	11/03/15	13:02:15	86	86.14	0.267	0.252	97.324	96.438154	35.56	0.748647	0
1	11/03/15	13:02:45	87	86.66	0.209	0.233	97.564	96.618949	35.6	0.433885	0
1	11/03/15	13:03:15	83	88.35	0.219	0.216	96.931	96.403104	35.63	0.206458	0
1	11/03/15	13:03:45	91	90.88	0.195	0.206	95.678	95.940098	35.66	0.954215	10.23
1	11/03/15	13:04:15	100	93.15	0.191	0.209	93.997	95.431263	35.66	4.657864	66.82
1	11/03/15	13:04:45	97	93.15	0.217	0.22	94.176	95.271805	35.7	3.236562	47.05
1	11/03/15	13:05:15	89	90.83	0.214	0.237	95.971	95.4535	35.7	0.629186	0
1	11/03/15	13:05:45	84	87.74	0.28	0.247	97.424	95.869972	35.7	0.991286	3.41
1	11/03/15	13:06:15	88	84.95	0.288	0.241	96.291	96.355222	35.7	2.183247	5.45
1	11/03/15	13:06:45	80	82.77	0.221	0.224	95.585	96.80873	35.73	0.707899	0
1	11/03/15	13:07:15	82	82.1	0.205	0.206	96.927	97.143336	35.77	0.976809	0
1	11/03/15	13:07:45	77	82.68	0.155	0.192	97.366	97.14374	35.8	0.720373	0
1	11/03/15	13:08:15	87	83.8	0.161	0.188	97.254	96.783047	35.84	0.538136	0
1	11/03/15	13:08:45	91	83.99	0.151	0.196	98.577	96.170822	35.9	0.567942	0
1	11/03/15	13:09:15	81	83.1	0.31	0.214	94.073	95.335026	35.94	1.361434	4.77
1	11/03/15	13:09:45	83	81.97	0.255	0.229	93.12	94.687945	35.97	0.488641	0
1	11/03/15	13:10:15	78	80.86	0.199	0.237	93.79	94.360693	36.01	0.398229	0
1	11/03/15	13:10:45	77	80.4	0.193	0.242	94.164	94.31129	36.07	0.276641	1.36
1	11/03/15	13:11:15	81	80.94	0.267	0.244	95.691	94.468551	36.14	0.83687	1.36
1	11/03/15	13:11:45	85	81.9	0.279	0.242	95.38	94.610753	36.18	0.700711	3.41
1	11/03/15	13:12:15	85	82.97	0.243	0.236	94.668	94.649668	36.21	0.63421	0
1	11/03/15	13:12:45	80	83.05	0.213	0.232	93.928	94.562425	36.25	0.821101	2.05
1	11/03/15	13:13:15	86	83.05	0.216	0.233	93.493	94.453657	36.31	1.019823	0.68
1	11/03/15	13:13:45	82	82.46	0.206	0.233	94.693	94.584853	36.35	0.47591	0
1	11/03/15	13:14:15	80	82.22	0.258	0.233	96.085	94.822102	36.35	0.159304	0
1	11/03/15	13:14:45	83	82.8	0.265	0.233	94.873	94.987207	36.42	0.880872	3.41
1	11/03/15	13:15:15	84	83.87	0.195	0.224	94.493	95.280077	36.48	0.303267	2.05
1	11/03/15	13:15:45	82	85.45	0.274	0.215	95.682	95.725358	36.48	0.907249	0.68
1	11/03/15	13:16:15	95	86.92	0.142	0.201	96.729	96.17185	36.52	0.223975	0
1	11/03/15	13:16:45	79	87.72	0.187	0.198	95.784	96.502465	36.52	0.274657	0
1	11/03/15	13:17:15	99	88.93	0.199	0.201	95.869	96.652923	36.55	0.765431	0
1	11/03/15	13:17:45	82	89.18	0.223	0.206	98.029	96.566327	36.59	0.572998	0
1	11/03/15	13:18:15	90	89.72	0.173	0.209	98.231	96.032636	36.59	2.03576	5.45
1	11/03/15	13:18:45	93	90.2	0.314	0.21	93.708	95.062314	36.59	1.109411	8.86
1	11/03/15	13:19:15	85	90.57	0.147	0.2	93.132	94.409688	36.62	2.900249	12.95
1	11/03/15	13:19:45	100	91.32	0.192	0.194	94.138	94.363494	36.62	0.705423	10.23
1	11/03/15	13:20:15	87	91.58	0.139	0.187	93.727	94.73902	36.66	2.033463	9.55
1	11/03/15	13:20:45	91	91.97	0.204	0.188	95.897	95.33287	36.62	2.509303	9.55
1	11/03/15	13:21:15	91	92.62	0.22	0.189	95.708	95.797459	36.62	2.64313	17.73
1	11/03/15	13:21:45	96	92.78	0.206	0.189	97.315	95.901779	36.62	2.792781	35.45
1	11/03/15	13:22:15	94	92.86	0.18	0.186	98.637	95.528401	36.66	1.368251	15.68
1	11/03/15	13:22:45	91	92.88	0.157	0.188	92.439	94.80838	36.62	2.189517	11.59
1	11/03/15	13:23:15	94	92.93	0.174	0.192	91.733	94.493714	36.62	1.802875	6.14
1	11/03/15	13:23:45	91	92.8	0.222	0.202	94.505	94.787719	36.66	1.913228	10.23
1	11/03/15	13:24:15	91	92.41	0.207	0.206	96.092	95.459632	36.66	1.20231	6.14
1	11/03/15	13:24:45	95	92.57	0.221	0.205	97.355	96.296517	36.59	1.958422	3.41
1	11/03/15	13:25:15	96	92.94	0.179	0.195	98.455	96.974745	36.55	1.551527	8.18
1	11/03/15	13:25:45	91	93.14	0.256	0.18	95.955	97.150663	36.52	1.499513	6.82
1	11/03/15	13:26:15	87	93.14	0.107	0.159	96.306	96.966098	36.52	2.090792	9.55
1	11/03/15	13:26:45	95	93.21	0.113	0.151	97.249	96.532926	36.52	1.789311	7.5
1	11/03/15	13:27:15	99	92.88	0.148	0.158	96.114	95.99476	36.42	1.656347	10.23
1	11/03/15	13:27:45	94	91.51	0.187	0.177	95.71	95.475089	36.35	1.294415	5.45
1	11/03/15	13:28:15	86	90.07	0.224	0.197	94.128	95.028167	36.31	1.210288	3.41
1	11/03/15	13:28:45	84	88.91	0.199	0.212	94.027	94.759172	36.31	0.567457	0
1	11/03/15	13:29:15	90	88.59	0.227	0.219	97.061	94.641656	36.25	1.45295	4.09
1	11/03/15	13:29:45	91	88.75	0.251	0.214	93.35	94.486699	36.18	2.098909	17.73
1	11/03/15	13:30:15	89	88.92	0.183	0.198	93.059	94.625641	36.18	0.487824	0
1	11/03/15	13:30:45	86	88.72	0.182	0.188	96.315	95.00616	36.14	0.437934	0
1	11/03/15	13:31:15	92	87.65	0.156	0.189	95.714	95.348017	36.11	1.403295	6.82
1	11/03/15	13:31:45	82	85.3	0.214	0.202	95.187	95.734796	36.11	0.295374	0
1	11/03/15	13:32:15	91	82.23	0.198	0.224	96.32	96.216555	36.07	0.38127	0
1	11/03/15	13:32:45	72	78.43	0.258	0.252	96.721	96.725145	36.07	0.232069	0
1	11/03/15	13:33:15	72	75.71	0.325	0.278	96.851	97.144233	36.04	0.191317	0
1	11/03/15	13:33:45	77	74.39	0.275	0.292	97.487	97.380771	36.04	0.163443	0
1	11/03/15	13:34:15	76	74.2	0.305	0.297	98.105	97.568975	36.04	0.190099	0
1	11/03/15	13:34:45	73	75.1	0.277	0.293	97.986	97.658014	36.04	0.232121	0
1	11/03/15	13:35:15	71	76.97	0.314	0.286	97.117	97.59617	36.04	0.148542	0
1	11/03/15	13:35:45	85	79.1	0.251	0.28	96.994	97.536008	36.04	0.398484	0
1	11/03/15	13:36:15	83	80.29	0.297	0.279	97.382	97.497854	36.04	0.169757	0
1	11/03/15	13:36:45	80	79.9	0.251	0.28	97.926	97.387115	36.04	0.182535	0
1	11/03/15	13:37:15	77	78.97	0.285	0.284	97.758	97.181423	36.07	0.160236	0
1	11/03/15	13:37:45	78	77.67	0.299	0.287	96.748	96.94014	36.04	0.181951	0
1	11/03/15	13:38:15	76	75.74	0.322	0.291	96.449	96.743417	36.07	0.147223	0
1	11/03/15	13:38:45	73	74.15	0.295	0.292	96.356	96.620323	36.07	0.140199	0
1	11/03/15	13:39:15	74	73.38	0.223	0.293	96.226	96.619312	36.04	0.164217	0
1	11/03/15	13:39:45	72	73.3	0.318	0.298	96.917	96.78403	36.07	0.168847	0
1	11/03/15	13:40:15	76	73.66	0.321	0.299	97.682	96.98321	36.04	0.166549	0
1	11/03/15	13:40:45	70	73.96	0.316	0.296	97.123	97.078961	36.07	0.161216	0
1	11/03/15	13:41:15	75	74.72	0.297	0.289	96.656	97.111504	36.07	0.154283	0
1	11/03/15	13:41:45	82	75.4	0.223	0.278	97.104	97.112471	36.04	0.180098	0
1	11/03/15	13:42:15	70	75.44	0.305	0.269	97.395	97.072878	36.04	0.152275	0
1	11/03/15	13:42:45	76	75.4	0.255	0.26	96.892	96.999186	36.04	0.156183	0
1	11/03/15	13:43:15	76	74.85	0.254	0.261	96.447	96.941289	36.04	0.178191	0
1	11/03/15	13:43:45	72	74.09	0.27	0.269	97.43	96.940156	36.04	0.17494	0
1	11/03/15	13:44:15	79	73.64	0.232	0.277	97.3	96.892765	36.04	0.205678	0
1	11/03/15	13:44:45	70	73.1	0.322	0.282	96.018	96.797388	36.04	0.157238	0
1	11/03/15	13:45:15	72	73.41	0.293	0.28	96.772	96.747158	36.04	0.170125	0
1	11/03/15	13:45:45	70	74.19	0.31	0.27	96.989	96.658127	36.04	0.166225	0
1	11/03/15	13:46:15	79	75.33	0.244	0.255	96.528	96.512458	36.04	0.286498	0
1	11/03/15	13:46:45	80	76.22	0.163	0.242	96.529	96.353663	36.04	0.19403	0
1	11/03/15	13:47:15	74	76.15	0.262	0.239	96.062	96.20036	36.04	0.177148	0
1	11/03/15	13:47:45	75	75.68	0.258	0.241	95.966	96.092243	36.04	0.183813	0
1	11/03/15	13:48:15	76	74.39	0.267	0.249	95.648	95.999584	36.04	0.163262	0
1	11/03/15	13:48:45	73	72.71	0.227	0.258	96.162	95.981872	36.04	0.212081	0
1	11/03/15	13:49:15	72	71.82	0.276	0.267	96.683	96.042616	36.04	0.152917	0
1	11/03/15	13:49:45	70	72.17	0.274	0.275	95.7	96.102951	36.04	0.144061	0
1	11/03/15	13:50:15	73	73.98	0.272	0.272	95.793	96.215956	36.04	0.153451	0
1	11/03/15	13:50:45	76	76.95	0.265	0.259	96.342	96.344054	36.04	0.161099	0
1	11/03/15	13:51:15	76	80.47	0.261	0.239	96.436	96.321096	36.04	0.180791	0
1	11/03/15	13:51:45	95	84.26	0.185	0.209	96.735	96.122088	36.01	1.305717	2.05
1	11/03/15	13:52:15	84	86.64	0.244	0.179	96.059	95.852872	36.01	0.805683	0
1	11/03/15	13:52:45	84	88.02	0.114	0.153	96.059	95.617352	36.01	2.237472	6.82
1	11/03/15	13:53:15	91	88.51	0.051	0.142	94.295	95.316986	36.01	2.691765	17.73
1	11/03/15	13:53:45	91	88.22	0.197	0.151	94.295	95.084063	35.97	1.809022	8.18
1	11/03/15	13:54:15	84	87.8	0.184	0.165	94.741	95.089232	35.97	0.845244	0
1	11/03/15	13:54:45	90	87.83	0.176	0.181	96.727	95.062902	35.94	0.604822	0
1	11/03/15	13:55:15	87	87.87	0.209	0.195	95.562	94.737043	35.94	1.417001	0
1	11/03/15	13:55:45	86	88.19	0.225	0.202	92.295	94.176368	35.9	0.664018	0.68
1	11/03/15	13:56:15	91	88.81	0.145	0.201	92.969	93.585783	35.9	1.31863	7.5
1	11/03/15	13:56:45	91	89.73	0.232	0.195	96.018	92.96409	35.87	2.593489	8.86
1	11/03/15	13:57:15	92	90.9	0.179	0.187	91.455	92.253921	35.87	2.760696	24.55
1	11/03/15	13:57:45	85	92.06	0.179	0.183	89.126	91.917615	35.87	0.511883	0
1	11/03/15	13:58:15	94	93.62	0.2	0.178	93.532	92.125518	35.84	3.04509	24.55
1	11/03/15	13:58:45	100	94.45	0.168	0.179	92.602	92.488598	35.8	3.29402	26.59
1	11/03/15	13:59:15	96	93.99	0.141	0.185	92.272	92.881148	35.8	1.926544	8.18
1	11/03/15	13:59:45	88	92.45	0.204	0.196	93.889	93.255312	35.8	3.188346	17.05
