# Supplementary material for: The geometric approach to human stress based on stress-related surrogate measures
Source: PLoS One. 2021 Jan 25;16(1):e0219414. doi: 10.1371/journal.pone.0219414 (PMC7833219; doi:10.1371/journal.pone.0219414)
Supplement: S1 Data — (ZIP) [file pone.0219414.s002.zip › Data/20150311115522_VSM00_XX_TM5_0031_RO10_Part_4.csv]

# Created by Matlab Algo on 2015-03-26 16:57:36
SetLabels
AlgoVersion	AppVersion
2.0.0	0.0.0
Labels
Index	SDFFileName
1	20150311115522_VSM00_XX_TM5_0031_RO10				Arezki Ouguerroudj Part 4
Data
Index	Date	Time	HR	HRf	PPG	PPGf	SpO2	SpO2f	Ted_skin_Temp	Mov	Steps
1	11/03/15	17:59:45	83	84.35	0.22	0.203	95.31	94.96775	36.14	1.324452	9.55
1	11/03/15	18:00:15	83	84.49	0.183	0.207	97.814	94.635688	36.14	1.276063	0
1	11/03/15	18:00:45	82	85.67	0.162	0.219	98.555	93.66649	36.11	0.794392	0
1	11/03/15	18:01:15	85	88.71	0.263	0.234	86.7	91.962892	36.11	1.305409	6.82
1	11/03/15	18:01:45	91	92.81	0.258	0.244	88.671	90.634524	36.11	3.62006	26.59
1	11/03/15	18:02:15	98	97.09	0.288	0.244	92.789	89.777495	36.11	3.746499	45.68
1	11/03/15	18:02:45	108	100.64	0.255	0.236	87.338	89.222311	36.11	4.100428	50.45
1	11/03/15	18:03:15	104	101.49	0.165	0.226	89.127	89.345404	36.07	1.578662	0.68
1	11/03/15	18:03:45	102	100.21	0.206	0.218	89.928	90.066169	36.07	3.839193	16.36
1	11/03/15	18:04:15	92	98.09	0.188	0.212	91.67	90.977212	36.04	0.149794	0
1	11/03/15	18:04:45	90	96.01	0.255	0.212	94.123	91.665167	36.04	1.802056	10.23
1	11/03/15	18:05:15	99	94.61	0.236	0.213	89.736	92.023698	36.04	3.798287	53.18
1	11/03/15	18:05:45	95	93.41	0.224	0.212	92	92.806947	36.01	2.279522	37.5
1	11/03/15	18:06:15	91	92.29	0.183	0.209	93.891	93.710483	36.01	0.340692	0
1	11/03/15	18:06:45	99	91.12	0.123	0.208	96.169	94.581109	36.01	0.523819	0
1	11/03/15	18:07:15	82	89.4	0.298	0.21	94.629	95.506187	35.97	0.322602	2.73
1	11/03/15	18:07:45	84	88.51	0.209	0.208	95.345	96.46063	35.94	1.032589	2.73
1	11/03/15	18:08:15	93	88.24	0.23	0.208	98.436	97.297998	35.94	0.588581	17.05
1	11/03/15	18:08:45	88	88.14	0.176	0.21	98.105	97.70979	35.97	0.997124	0
1	11/03/15	18:09:15	87	87.88	0.216	0.221	97.287	97.707406	35.97	0.496314	0
1	11/03/15	18:09:45	90	87.12	0.196	0.236	98.509	97.633156	35.97	0.259419	0
1	11/03/15	18:10:15	89	85.82	0.263	0.255	97.201	97.441752	35.94	1.065732	0.68
1	11/03/15	18:10:45	81	84.95	0.322	0.272	96.198	97.195292	35.97	0.194425	0
1	11/03/15	18:11:15	83	85.41	0.282	0.279	96.831	97.105533	36.01	0.229012	0
1	11/03/15	18:11:45	87	87.73	0.283	0.273	97.452	97.237231	36.01	0.391111	0
1	11/03/15	18:12:15	86	91.04	0.256	0.257	97.602	97.363944	36.01	0.430957	0
1	11/03/15	18:12:45	98	94.09	0.193	0.242	97.919	97.246776	36.07	1.367456	2.73
1	11/03/15	18:13:15	99	95.39	0.265	0.235	96.195	96.841784	36.07	3.594997	33.41
1	11/03/15	18:13:45	102	94.21	0.22	0.236	95.991	96.281514	36.07	2.371574	12.27
1	11/03/15	18:14:15	86	90.64	0.248	0.244	97.428	95.392166	36.11	2.064954	3.41
1	11/03/15	18:14:45	85	86.2	0.23	0.254	93.047	94.250135	36.07	2.629854	17.73
1	11/03/15	18:15:15	80	82.5	0.284	0.259	92.359	93.324804	36.07	1.575254	3.41
1	11/03/15	18:15:45	76	80.08	0.302	0.259	93.246	92.629357	36.11	1.23489	0
1	11/03/15	18:16:15	82	79.28	0.215	0.25	92.723	92.107641	36.07	0.916862	0.68
1	11/03/15	18:16:45	81	79.48	0.259	0.241	91.207	91.84564	36.07	0.71329	0.68
1	11/03/15	18:17:15	82	80.01	0.182	0.232	90.583	91.989844	36.04	1.209998	5.45
1	11/03/15	18:17:45	77	80.37	0.249	0.225	94.887	92.584657	36.07	1.070846	3.41
1	11/03/15	18:18:15	86	80.66	0.223	0.219	92.276	93.204955	36.07	0.306269	1.36
1	11/03/15	18:18:45	73	80.93	0.242	0.214	92.296	93.934405	36.01	0.428001	0
1	11/03/15	18:19:15	85	82.06	0.175	0.209	95.902	94.726109	36.01	0.375224	0
1	11/03/15	18:19:45	84	82.55	0.228	0.21	96.076	95.150164	35.97	0.805967	0
1	11/03/15	18:20:15	83	82.81	0.199	0.216	95.402	95.133471	35.94	0.605073	0
1	11/03/15	18:20:45	82	82.81	0.197	0.226	94.639	94.857669	35.94	0.88451	0
1	11/03/15	18:21:15	85	82.64	0.29	0.24	94.27	94.530221	35.9	1.098903	2.05
1	11/03/15	18:21:45	83	82.34	0.207	0.25	93.976	94.230868	35.9	0.646038	4.09
1	11/03/15	18:22:15	77	82.35	0.297	0.258	92.431	93.773312	35.9	1.573713	2.73
1	11/03/15	18:22:45	77	82.57	0.296	0.26	94.41	93.369576	35.87	0.577832	5.45
1	11/03/15	18:23:15	97	83.28	0.2	0.256	94.465	92.916108	35.87	2.133415	6.82
1	11/03/15	18:23:45	78	82.45	0.239	0.255	92.904	92.47538	35.84	0.599615	7.5
1	11/03/15	18:24:15	80	81.26	0.284	0.255	91.15	92.307224	35.8	1.58131	5.45
1	11/03/15	18:24:45	82	79.67	0.251	0.254	90.767	92.570464	35.8	1.639362	7.5
1	11/03/15	18:25:15	76	77.9	0.261	0.255	91.684	93.299491	35.8	0.869425	4.09
1	11/03/15	18:25:45	74	76.51	0.273	0.257	96.34	94.279174	35.77	0.139896	0
1	11/03/15	18:26:15	80	75.9	0.215	0.26	96.686	94.918513	35.77	0.25512	0
1	11/03/15	18:26:45	73	75.83	0.273	0.262	95.653	95.035769	35.77	0.153144	0
1	11/03/15	18:27:15	75	76.4	0.262	0.262	93.194	94.576597	35.73	0.178034	0
1	11/03/15	18:27:45	79	76.66	0.295	0.26	93.311	93.804303	35.73	0.918105	2.05
1	11/03/15	18:28:15	79	77.1	0.248	0.254	93.922	92.913663	35.73	0.565972	0
1	11/03/15	18:28:45	75	77.12	0.248	0.249	91.715	92.133622	35.7	0.451196	0
1	11/03/15	18:29:15	77	76.82	0.225	0.248	91.12	91.77564	35.7	0.899108	1.36
1	11/03/15	18:29:45	77	76.92	0.22	0.249	92.416	91.883777	35.7	1.206975	2.05
1	11/03/15	18:30:15	77	77.08	0.284	0.254	91.957	92.320198	35.66	0.517851	0
1	11/03/15	18:30:45	77	77.14	0.244	0.254	92.742	93.185391	35.66	0.337029	0
1	11/03/15	18:31:15	79	77.53	0.305	0.248	93.994	94.318795	35.63	0.41729	0
1	11/03/15	18:31:45	73	77.98	0.234	0.232	95.675	95.324763	35.63	0.677308	0
1	11/03/15	18:32:15	83	78.63	0.156	0.212	95.99	95.950111	35.63	0.82794	0.68
1	11/03/15	18:32:45	83	78.79	0.203	0.199	97.118	96.177234	35.6	1.092364	0
1	11/03/15	18:33:15	69	78.66	0.226	0.194	97.585	95.945708	35.56	1.245168	4.09
1	11/03/15	18:33:45	84	79.16	0.156	0.198	94.523	95.382429	35.56	0.687761	0
1	11/03/15	18:34:15	81	79.46	0.227	0.215	92.076	94.92086	35.53	0.665542	0
1	11/03/15	18:34:45	77	79.37	0.228	0.236	93.666	94.472978	35.56	0.308335	0
1	11/03/15	18:35:15	78	78.99	0.258	0.258	97.347	93.862172	35.53	0.315361	0
1	11/03/15	18:35:45	80	78.07	0.285	0.271	93.416	92.928732	35.49	0.330821	1.36
1	11/03/15	18:36:15	79	76.85	0.297	0.278	91.287	91.984321	35.49	0.358314	0
1	11/03/15	18:36:45	76	75.18	0.271	0.275	92.648	91.364695	35.46	0.761356	2.05
1	11/03/15	18:37:15	73	74.31	0.268	0.267	88.627	91.098199	35.46	0.207394	0
1	11/03/15	18:37:45	68	74.46	0.248	0.257	86.755	91.526489	35.49	0.328982	0
1	11/03/15	18:38:15	77	75.64	0.23	0.252	97.359	92.679486	35.46	0.527658	0
1	11/03/15	18:38:45	78	77	0.263	0.253	95.324	93.66218	35.46	0.507081	0
1	11/03/15	18:39:15	82	77.91	0.263	0.256	93.425	94.310776	35.46	0.786004	0.68
1	11/03/15	18:39:45	78	77.94	0.235	0.257	95.021	94.615933	35.42	0.169301	0
1	11/03/15	18:40:15	80	77.07	0.3	0.258	93.695	94.592317	35.42	1.313199	0.68
1	11/03/15	18:40:45	67	75.69	0.245	0.253	93.586	94.31298	35.42	0.475354	0.68
1	11/03/15	18:41:15	82	75.08	0.241	0.246	93.729	93.89991	35.39	0.2983	0
1	11/03/15	18:41:45	69	74.93	0.228	0.238	95.498	93.581187	35.39	0.951236	1.36
1	11/03/15	18:42:15	77	75.93	0.226	0.234	93.504	93.195029	35.36	1.09235	0
1	11/03/15	18:43:15	80	77.19	0.229	0.235	92.103	92.707593	35.36	0.754457	0
1	11/03/15	18:44:45	75	78.21	0.302	0.238	90.928	92.492586	35.32	0.446814	0.68
1	11/03/15	18:45:15	83	78.96	0.161	0.24	92.341	92.707229	35.32	0.951753	0
1	11/03/15	18:45:45	78	79.19	0.278	0.249	94.41	93.13886	35.32	1.597642	2.05
1	11/03/15	18:46:15	80	78.8	0.251	0.256	93.047	93.584556	35.32	1.781645	6.82
1	11/03/15	18:46:45	74	78.54	0.282	0.262	93.993	93.927914	35.32	0.274661	0
1	11/03/15	18:47:15	83	78.4	0.25	0.262	95.521	93.933516	35.29	0.903758	0
1	11/03/15	18:47:45	77	78.63	0.242	0.259	93.066	93.612023	35.32	0.146285	0
1	11/03/15	18:48:15	80	79.41	0.307	0.252	93.043	93.339286	35.32	0.666218	0
1	11/03/15	18:48:45	80	80.81	0.206	0.242	92.575	93.233377	35.29	0.761067	0
1	11/03/15	18:49:16	78	82.91	0.27	0.235	92.535	93.165213	35.32	1.297333	4.09
1	11/03/15	18:49:45	93	85.84	0.157	0.233	92.683	93.03748	35.32	1.815063	25.23
1	11/03/15	18:50:15	83	88.48	0.26	0.24	94.651	92.817343	35.36	0.354438	10.91
1	11/03/15	18:50:45	93	90.6	0.272	0.249	95.039	92.476451	35.36	3.56085	53.18
1	11/03/15	18:51:15	90	91.3	0.27	0.256	90.081	92.085219	35.36	3.89012	42.27
1	11/03/15	18:51:45	93	89.91	0.269	0.264	89.845	92.116441	35.32	3.643841	49.09
1	11/03/15	18:52:15	89	86.69	0.255	0.273	90.98	92.832162	35.32	1.635461	6.82
1	11/03/15	18:52:45	87	82.5	0.266	0.286	96.43	94.061622	35.32	2.109103	9.55
1	11/03/15	19:00:45	70	78.13	0.313	0.306	95.772	95.119948	35.29	0.140524	0
1	11/03/15	19:01:15	71	75.02	0.316	0.325	95.721	95.643599	35.29	0.189162	0
1	11/03/15	19:01:45	76	73.37	0.317	0.339	96.034	95.498158	35.32	0.206015	0
1	11/03/15	19:02:15	71	72.81	0.418	0.341	95.458	94.744021	35.32	1.729273	2.73
1	11/03/15	19:02:45	79	72.74	0.294	0.323	94.501	93.740138	35.32	0.202146	0
1	11/03/15	19:03:15	72	72.24	0.36	0.295	91.22	92.977586	35.32	1.211437	0.68
1	11/03/15	19:03:45	67	71.38	0.192	0.259	90.439	93.055963	35.32	0.146203	0.68
1	11/03/15	19:04:15	72	70.84	0.212	0.233	93.577	94.039491	35.32	0.179667	0
1	11/03/15	19:04:45	75	70.2	0.217	0.22	97.28	95.045581	35.32	0.155964	0
1	11/03/15	19:05:15	62	69.83	0.227	0.218	96.518	95.540126	35.32	1.501412	2.73
1	11/03/15	19:05:45	72	70.15	0.236	0.223	95.241	95.442513	35.32	0.188974	0
1	11/03/15	19:06:15	72	70.57	0.228	0.233	95.312	94.732959	35.32	0.162449	0
1	11/03/15	19:06:45	73	70.59	0.248	0.241	95.676	93.47145	35.32	0.180787	0
1	11/03/15	19:07:15	71	69.78	0.236	0.246	88.814	92.000661	35.32	0.155028	0
1	11/03/15	19:07:45	64	68.86	0.263	0.247	87.964	91.162518	35.32	0.158239	0
1	11/03/15	19:08:15	72	69.11	0.224	0.245	94.804	91.157671	35.36	1.011683	0
1	11/03/15	19:08:45	69	69.86	0.248	0.242	92.182	91.448847	35.36	0.161876	3.41
1	11/03/15	19:09:15	73	71.66	0.271	0.237	89.893	92.006026	35.36	1.225268	2.05
1	11/03/15	19:09:45	66	74.85	0.203	0.23	92.697	92.943005	35.36	1.416879	2.73
1	11/03/15	19:10:15	83	78.78	0.221	0.225	94.681	93.836993	35.36	3.072354	27.27
1	11/03/15	19:10:45	86	81.98	0.22	0.223	93.794	94.168636	35.36	2.79014	28.64
1	11/03/15	19:11:15	86	83.96	0.217	0.223	95.197	94.009358	35.36	2.750617	18.41
1	11/03/15	19:11:45	79	84.31	0.251	0.226	94.477	93.5207	35.36	1.297302	14.32
1	11/03/15	19:12:15	89	83.94	0.226	0.228	92.324	92.79275	35.32	0.556383	4.09
1	11/03/15	19:12:45	81	82.21	0.2	0.231	91.841	91.958031	35.29	2.524622	15.68
1	11/03/15	19:13:15	76	79.99	0.252	0.236	89.3	91.470371	35.25	1.771065	15
1	11/03/15	19:13:45	84	78.46	0.238	0.235	90.999	91.593809	35.25	2.484377	25.23
1	11/03/15	19:14:15	75	77.18	0.236	0.231	94.546	92.044601	35.22	0.728449	0
1	11/03/15	19:14:45	72	76.78	0.217	0.22	91.723	92.449861	35.22	1.781834	1.36
1	11/03/15	19:15:15	83	77.43	0.221	0.206	92.751	92.739669	35.22	1.826267	10.23
1	11/03/15	19:15:45	74	78.16	0.203	0.191	93.202	92.871838	35.19	0.254346	4.77
1	11/03/15	19:16:15	79	79.36	0.151	0.178	93.367	92.978492	35.15	0.223881	0
1	11/03/15	19:16:45	86	80.1	0.149	0.175	91.723	92.939603	35.12	0.755809	0.68
1	11/03/15	19:17:15	75	80.27	0.211	0.182	92.944	92.771626	35.12	0.207915	0
1	11/03/15	19:17:45	88	80.89	0.137	0.189	92.438	92.595843	35.08	0.556304	0
1	11/03/15	19:18:15	73	80.72	0.269	0.199	92.181	92.312031	35.08	0.179362	0
1	11/03/15	19:18:45	80	80.89	0.199	0.201	95.467	91.772808	35.12	0.20683	0
1	11/03/15	19:19:15	82	80.73	0.187	0.2	89.047	90.912492	35.08	0.995533	0.68
1	11/03/15	19:19:45	82	79.34	0.208	0.199	86.745	90.342277	35.08	1.587337	4.77
1	11/03/15	19:20:15	81	76.82	0.186	0.199	92.476	90.417727	35.08	2.587583	23.18
1	11/03/15	19:20:45	73	73.09	0.17	0.206	92.893	90.810333	35.08	0.590793	3.41
1	11/03/15	19:21:15	63	68.98	0.245	0.219	88.534	91.407898	35.05	0.242758	0
1	11/03/15	19:21:45	67	65.92	0.243	0.231	91.506	92.323339	35.05	0.193341	0
1	11/03/15	19:22:15	64	63.51	0.243	0.243	94.701	93.260243	35.05	0.228097	0
1	11/03/15	19:22:45	60	62.53	0.249	0.249	95.713	93.833221	35.05	0.16044	0
1	11/03/15	19:23:15	64	62.46	0.244	0.254	93.634	93.872706	35.05	0.24989	0
1	11/03/15	19:23:45	64	62.72	0.271	0.256	92.498	93.769356	35.01	0.413445	0
1	11/03/15	19:24:15	63	62.92	0.225	0.255	92.746	93.678819	35.01	0.25725	0
1	11/03/15	19:24:45	63	62.98	0.282	0.255	94.557	93.522018	35.01	0.142096	0
1	11/03/15	19:25:15	62	62.86	0.257	0.254	94.117	93.332088	35.05	0.151359	0
1	11/03/15	19:25:45	63	62.96	0.246	0.251	92.724	93.276575	35.05	0.162428	0
1	11/03/15	19:26:15	62	62.99	0.258	0.251	92.674	93.303461	35.05	0.243803	0
1	11/03/15	19:26:45	66	63.13	0.221	0.253	92.99	93.356729	35.05	0.147491	0
1	11/03/15	19:27:15	62	62.94	0.27	0.259	94.361	93.406096	35.05	0.144252	0
1	11/03/15	19:27:45	62	62.77	0.264	0.266	93.741	93.382062	35.05	0.734511	0
1	11/03/15	19:28:15	62	62.82	0.294	0.272	92.665	93.261629	35.05	0.146411	0
1	11/03/15	19:28:45	67	63.43	0.27	0.275	92.815	93.167962	35.05	0.721937	0
1	11/03/15	19:29:15	61	64.37	0.265	0.273	93.627	93.064944	35.08	0.144157	0
1	11/03/15	19:29:45	64	66.01	0.262	0.268	93.42	92.934552	35.05	0.15973	0
1	11/03/15	19:30:15	66	67.27	0.294	0.264	92.117	92.873167	35.08	0.138888	0
1	11/03/15	19:30:45	74	68.13	0.236	0.257	92.128	92.89399	35.05	0.509451	0.68
1	11/03/15	19:31:15	68	67.71	0.25	0.255	93.354	92.968918	35.05	0.197203	0
1	11/03/15	19:31:45	69	66.79	0.249	0.256	94.613	92.960855	35.05	0.630851	0
1	11/03/15	19:32:15	62	65.54	0.257	0.258	92.08	92.87511	35.05	0.147664	0
1	11/03/15	19:32:45	61	64.61	0.272	0.257	92.579	92.966292	35.05	0.308978	0
1	11/03/15	19:33:15	61	64.11	0.278	0.259	93.029	93.218342	35.05	0.126804	0
1	11/03/15	19:33:45	75	64.1	0.221	0.261	92.738	93.598675	35.01	1.485899	1.36
1	11/03/15	19:34:15	59	63.69	0.273	0.262	95.059	94.093732	35.05	0.159236	0
1	11/03/15	19:34:45	66	63.56	0.238	0.257	94.675	94.555563	35.01	0.161455	0
1	11/03/15	19:35:15	60	63.66	0.23	0.245	95.214	94.864994	35.01	0.148121	0
1	11/03/15	19:35:45	63	64.28	0.262	0.216	94.732	94.939659	35.01	0.166383	0
1	11/03/15	19:36:15	65	65	0.237	0.162	94.863	94.862403	34.98	0.14745	0
